# Supplementary material for: Characterisation of the global transcriptional response to heat shock and the impact of individual genetic variation
Source: Genome Med. 2016 Aug 24;8(1):87. doi: 10.1186/s13073-016-0345-5 (PMC4995779; doi:10.1186/s13073-016-0345-5)
Supplement: Additional file 3: Table S1. — Differentially expressed genes following heat shock. Differentially expressed genes for a panel of 43 LCLs exposed to heat shock (42 °C for 1 h, 6 h recovery) and assayed by microarray are shown following limma analysis (FC >1.2, FDR <0.01). Table S2. GO categories enriched for upregulated genes. GO categories for differentially expressed genes upregulated following heat shock in LCLs are shown. Numbers of significant and expected genes shown, together with p values (Fisher’s exact test). Table S3. GO categories enriched for downregulated genes. GO categories for differentially expressed genes downregulated following heat shock in LCLs are shown. Numbers of significant and expected genes shown, together with p values (Fisher’s exact test). Table S4. Network analysis following heat shock. Networks identified on IPA analysis of differentially expressed genes (FC >1.2, FDR <0.01) following heat shock. Table S5. Genes with newly established links to heat shock response. Genes listed together with FC and FDR following heat shock, and p value for presence of the heat shock binding motif. Table S6. Summary of HSF-binding evidence for the promoters of novel and established heat shock response genes. Presence of ChIP-seq peak for HSF1 or HSF2 and HSF1 motif indicated in relation to heat shock genes. Table S7. Differential gene expression between PLS clusters. Differential gene expression between samples assigned to PLS cluster 1 and 2 as assessed by limma analysis is shown for all assayed probes. Table S8. GO categories enriched for genes with increased expression in cluster 2. GO categories for genes differentially expressed between PLS clusters. Categories enriched for genes with increased expression in cluster 2 are shown. Numbers of significant and expected genes shown, together with p values (Fisher’s exact test). Table S9. GO categories enriched for genes with increased expression in cluster 1. GO categories for genes differentially expressed between PLS clusters. Cate [file 13073_2016_345_MOESM3_ESM.xlsx]

## Sheet: Legend
Table S1	Differentially expressed genes following heat shock
Table S2	GO categories enriched for up regulated genes
Table S3	GO categories enriched for down regulated genes
Table S4	Networks on IPA analysis of differentially expressed genes (FC >1.2 FDR <0.01) following heat shock
Table S5	Genes with newly established links to heat shock response
Table S6	Summary of HSF binding evidence for the promoters of novel and established heat shock response genes
Table S7	Differential gene expression between PLS clusters
Table S8	GO categories enriched for genes with increased expression in cluster 2
Table S9	GO categories enriched for genes with increased expression in cluster 1

## Sheet: Table S1
ArrayAddress	NuID	SymbolReannotated	EntrezReannotated	GenomicLocation	logFC	FC	AveExpr	t	P.Value	adj.P.Val	B
3850433	Tiuh76h0KH_ee.1ztM	HSPA1B	3304	chr6:31797684:31797733:+	4.4709	22.1756	11.9478	53.8763	1.12308e-52	1.39442e-48	105.529
60079	xT97CkN_kRuqfFLpUo	DNAJB1	3337	chr19:14625978:14626027:-	3.66404	12.6761	10.9358	42.2312	1.81721e-46	1.12812e-42	93.3524
3440138	i8lcq61QU7jt6JMo5M	CLK1	1195	chr2:201721405:201721408:-,chr2:201719764:201719809:-	1.80569	3.49597	10.8105	41.1347	8.41605e-46	3.48312e-42	91.9952
160092	Wivj4OlfbjC0nuHtKk	HSPA6	3310	chr1:161577996:161578045:+	4.19752	18.3476	9.35024	29.8863	7.834e-38	2.43167e-34	75.1644
150327	EXlCsv9_T.ndT0k7u4	HSPH1	10808	chr13:31711056:31711105:-	1.22763	2.34182	12.6746	23.2818	8.16443e-32	2.0257e-28	61.9269
870379	rlU_JFNUR6eeN_.vio	ZFAND2A	90637	chr7:1192579:1192628:-	1.92115	3.78724	9.45158	23.2041	9.78913e-32	2.0257e-28	61.7514
610113	fq3hG6IHSKuXSqAgB0	TNFSF14	8740	chr19:6664861:6664910:-	1.41715	2.67057	9.36684	23.0451	1.4215e-31	2.52134e-28	61.3905
1710553	ElrogpXmo5QnoQpUj0	HSPA6	3310	chr1:161577031:161577080:+	2.76148	6.78089	7.77543	21.8807	2.3275e-30	3.61228e-27	58.6795
520356	r3kqEepjH6S4e9xfik	FXR1	8087	chr3:180694629:180694678:+	0.932802	1.90898	9.88207	20.8211	3.28364e-29	4.52996e-26	56.1036
7650017	Bnl1Unc1QXdUHMAcrk	SERPINH1	871	chr11:75283518:75283567:+	1.8972	3.7249	8.72566	20.4454	8.60297e-29	1.06814e-25	55.1642
1990253	B.7mrn_C5fk0qPKJDw	TDG	6996	chr12:104382277:104382326:+	-0.87643	0.544714	10.7315	-20.3648	1.05978e-28	1.1962e-25	54.9606
6590682	WXeRTp3eQUvd5NH554	CCL3	6348	chr17:34417332:34417372:-,chr17:34416635:34416643:-	-1.29473	0.407613	11.3645	-19.767	5.06937e-28	5.2451e-25	53.4314
2060482	63dUgevknAEiI3h56c	KIAA0907	22889	chr1:155883105:155883154:-	0.939565	1.91795	9.49114	19.4974	1.03847e-27	9.91816e-25	52.7299
610408	rsFGq1N.xN6xEQSGdI	HSPA4L	22824	chr4:128754068:128754117:+	0.91702	1.88821	9.31271	19.215	2.2187e-27	1.96767e-24	51.9866
6510367	WqK.uImKeJcSOB396U	JUN	3725	chr1:59247251:59247300:-	1.22425	2.33634	9.21739	19.046	3.50904e-27	2.90455e-24	51.5375
3310524	raspt5na.ip2mar9e8	CACYBP	27101	chr1:174969218:174969267:+	0.911101	1.88048	11.4027	18.8707	5.66184e-27	4.24752e-24	51.0686
5420528	iRfeA55zKnrN7AIM14	DNAJB4	11080	chr1:78482385:78482434:+	1.2822	2.43209	7.15835	18.8609	5.81571e-27	4.24752e-24	51.0423
6480091	uUnkaFK9WQBPlJy4pM	DNAJA4	55466	chr15:78574177:78574226:+	1.88122	3.68387	8.83463	18.6024	1.18453e-26	8.17059e-24	50.3447
650241	6qPyUIkSH6PX3tXVRc	IER5	51278	chr1:181059523:181059572:+	1.38734	2.61596	10.4647	18.141	4.29353e-26	2.80571e-23	49.0805
1190673	Qt4iQSFdNN7l6CL0e0	LMAN2L	81562	chr2:97371870:97371919:-	0.769124	1.70423	8.36928	18.0914	4.93765e-26	3.06529e-23	48.9432
380373	ciV.nu53tS7TiGolf4	BANP	54971	chr16:88110645:88110694:+	0.835711	1.78474	10.7895	18.0299	5.87458e-26	3.47328e-23	48.7725
5820403	Qq47SrjBSE9OgKTkv4	CLK4	57396	chr5:178030037:178030086:-	0.90098	1.86733	7.55743	17.3027	4.72635e-25	2.66738e-22	46.722
6940541	EfuufPTeJbdRLVDl3k	CCDC117	150275	chr22:29184680:29184729:+	0.713935	1.64027	10.3038	17.2426	5.63151e-25	3.04003e-22	46.5495
3170064	HhSf37RfitV2VbRFvM	MICA	100507436	chr6_apd_hap1:2793475:2793524:+	1.03028	2.04242	9.41837	16.6288	3.4428e-24	1.78107e-21	44.7659
4900689	Bd.ovLdEO1PVcnXuc4	ZBED8	63920	chr5:159820188:159820237:-	0.684114	1.60672	7.69058	16.6049	3.69787e-24	1.83651e-21	44.6954
4880561	iUU0X4X02EIGiIeJ7k	AHSA1	10598	chr14:77935429:77935478:+	0.754347	1.68687	10.8427	16.2489	1.07924e-23	5.15378e-21	43.6391
2970397	lsWeUEVPhddv.lZfdQ	ZNF296	162979	chr19:45574780:45574829:-	-0.750205	0.594519	9.13334	-15.9724	2.50573e-23	1.15226e-20	42.8077
1690121	3tFgoAgUouyKOOKKtE	CLK1	1195	chr2:201724885:201724934:-	1.15887	2.23282	7.487	15.6714	6.33422e-23	2.80877e-20	41.8919
1780300	WVR2Uc5UBXejngA5R8	TSHZ1	10194	chr18:73001252:73001301:+	0.928015	1.90266	8.27851	15.5875	8.22017e-23	3.51937e-20	41.6344
2340026	9kfuiTSDpCvuv2l1HY	MRPL18	29074	chr6:160218353:160218402:+	0.711407	1.6374	11.675	15.3028	2.00187e-22	8.28507e-20	40.7548
290333	o9R15Vl0VROdXv3Tn8	CDCA4	55038	chr14:105476388:105476437:-	-0.57299	0.672222	9.25675	-15.2847	2.11962e-22	8.48941e-20	40.6983
2480296	68hekn_rifI.9F9LvE	SUGT1	10910	chr13:53262319:53262368:+	0.630557	1.54816	9.44716	15.1875	2.87917e-22	1.11712e-19	40.3955
6380324	lLkJVIh77K_f.fXXqQ	CKAP2L	150468	chr2:113495583:113495632:-	-0.533167	0.691036	8.99194	-14.9681	5.7746e-22	2.12753e-19	39.7072
6860377	EkgiAodLu41r9._dlU	DUSP1	1843	chr5:172195477:172195526:-	1.70445	3.25905	8.21442	14.9653	5.82604e-22	2.12753e-19	39.6984
4010100	ckt8SXD33_h61_kkvU	IL6ST	3572	chr5:55233334:55233383:-	0.693052	1.6167	8.95744	14.7302	1.23673e-21	4.38721e-19	38.9537
3180563	oO3ZwwVSc_3vu9J4jk	GPR180	160897	chr13:95281050:95281099:+	0.668756	1.5897	8.68821	14.5803	2.00519e-21	6.91567e-19	38.4754
520195	KG66eqLl6Oua6_O8Fw	TMEM79	84283	chr1:156262118:156262167:+	1.04158	2.05848	8.07204	14.3205	4.66506e-21	1.56544e-18	37.6394
6580189	EXn.T7t4DuJRsu2l54	DNAJB6	10049	chr7:157178661:157178710:+	0.659302	1.57932	11.6496	14.3011	4.97157e-21	1.6244e-18	37.5764
150543	6W70h16.fUp8S6E00k	FAM83D	81610	chr20:37581169:37581218:+	0.538388	1.45235	8.9408	14.222	6.44007e-21	2.05025e-18	37.3201
4050259	ctQrkv7UeNFJNHu.pU	TRIM61	391712	chr4:165890759:165890808:-	0.71738	1.64419	8.09042	13.9372	1.64754e-20	5.11396e-18	36.3895
5870692	oqeJRndv_0pJzkvnfU	GPR132	29933	chr14:105516164:105516213:-	-0.61733	0.651876	7.43431	-13.9046	1.83555e-20	5.47415e-18	36.2824
130309	HkEgFzXR5XVS3d8C_g	CDKN1B	1027	chr12:12874578:12874627:+	0.542112	1.4561	9.20461	13.902	1.85176e-20	5.47415e-18	36.2737
870202	6suzRLLJdSv18KhBNc	TNFSF10	8743	chr3:172223857:172223906:-	-0.584965	0.666666	8.18863	-13.8456	2.23355e-20	6.44924e-18	36.0879
3180450	HG0ydfL3nXtlcH6TqQ	C16orf72	29035	chr16:9213310:9213359:+	0.533936	1.44787	8.88653	13.6258	4.65527e-20	1.29823e-17	35.36
1070133	TLR.4ldNCd0_46ioxc	CDK14	5218	chr7:90044977:90045026:+	0.808064	1.75086	7.77122	13.6226	4.70526e-20	1.29823e-17	35.3494
3450092	H7_vpI4kUOHkm6Lhkc	PELI1	57162	chr2:64320664:64320713:-	0.586283	1.50137	9.22599	13.6112	4.88914e-20	1.31964e-17	35.3114
2140711	NV3_4qeiTpGk6PBGkg	HSPA4	3308	chr5:132440569:132440618:+	0.691915	1.61543	7.86649	13.5981	5.10974e-20	1.34984e-17	35.2676
3840398	cVFFf.ClLwcxxLQxbo	RSRC2	65117	chr12:122989449:122989498:-	0.721542	1.64894	7.10545	13.5865	5.31177e-20	1.37398e-17	35.2292
3290224	lf6ul.uhp2yegLvjeo	IRF2BP2	359948	chr1:234740592:234740641:-	0.626849	1.54419	8.18227	13.5784	5.45842e-20	1.3831e-17	35.2022
3610035	rufi3fU3VEcH7k_HDo	CD58	965	chr1:117086933:117086939:-,chr1:117078808:117078850:-	-0.723238	0.605736	11.0705	-13.5614	5.78006e-20	1.4353e-17	35.1454
2970195	rSFab6S7JTB.eO8sAE	DDX3X	1654	chrX:41208966:41209015:+	-0.58447	0.666894	10.8822	-13.4784	7.64378e-20	1.86089e-17	34.8683
5860315	Ko3lvTvn91.td_h_Kk	DNAJB6	10049	chr7:157209791:157209840:+	0.54097	1.45495	10.9953	13.3433	1.20737e-19	2.88283e-17	34.415
2140706	ELJ8x4rufQqJPMqSAE	NAA16	79612	chr13:41950722:41950771:+	0.647752	1.56672	7.53705	13.1894	2.03787e-19	4.77401e-17	33.8958
1010376	QeUV54t73rDarMMp3k	JAG1	182	chr20:10618517:10618566:-	0.650733	1.56997	7.29224	13.1351	2.45316e-19	5.64044e-17	33.7118
380528	BrKBTL7tcx_CKegLJU	CHORDC1	26973	chr11:89935306:89935355:-	0.674117	1.59562	9.62219	13.068	3.08689e-19	6.96852e-17	33.4838
6270437	ud6oleSF_EP5eHT14U	FJX1	24147	chr11:35642073:35642122:+	-0.616166	0.652403	7.93293	-12.9735	4.26967e-19	9.46646e-17	33.162
6100523	3jtH4VT87sokcRT6.U	SNX3	8724	chr6:108532914:108532963:-	0.516646	1.43063	12.3124	12.7973	7.84201e-19	1.67873e-16	32.5587
4010064	0eV7n7qeQurdQwuvU4	P4HA2	8974	chr5:131530619:131530647:-,chr5:131528753:131528773:-	0.662061	1.58234	7.24594	12.7992	7.79226e-19	1.67873e-16	32.565
6350446	WKlwUl_os_HrV8XfOk	TSC22D3	1831	chrX:106956983:106957032:-	0.587288	1.50242	8.5053	12.6906	1.1356e-18	2.38977e-16	32.1912
7100372	lQuPtIfip0yC7ysad0	PRPF4B	8899	chr6:4064139:4064188:+	0.591958	1.50729	7.5952	12.6853	1.15666e-18	2.39351e-16	32.173
7610138	upM5M15x5J5Fzj681A	DDX5	1655	chr17:62496064:62496113:-	-0.411959	0.751602	12.8089	-12.5686	1.73656e-18	3.53462e-16	31.7696
5290475	6ijm72au7nm9Erv3mk	CDKN1A	1026	chr6:36646665:36646714:+	0.66234	1.58265	7.65471	12.5039	2.17768e-18	4.36099e-16	31.5449
520639	lLROR6GKlgHXt5zYlc	TIGD5	84948	chr8:144682335:144682384:+	-0.674107	0.62672	8.08708	-12.4854	2.32295e-18	4.57805e-16	31.4808
5220132	3lOb7J463W7CUClRIo	NUDT9	53343	chr4:88379160:88379209:+	0.565079	1.47947	10.1767	12.4465	2.66214e-18	5.16456e-16	31.3455
830619	0FCogUoBoBIutPVSVo	DDIT3	1649	chr12:57910760:57910809:-	0.561453	1.47576	7.84976	12.4352	2.77042e-18	5.29193e-16	31.3059
3360553	Wfk3uucriziCO0KHoY	GPCPD1	56261	chr20:5527458:5527507:-	-0.525372	0.69478	7.9525	-12.4265	2.85606e-18	5.37286e-16	31.2756
4250537	fsOkP3de6A1Q_fg8eM	DNAJB4	11080	chr1:78482537:78482586:+	1.03171	2.04445	7.14709	12.2854	4.6924e-18	8.69565e-16	30.7827
4920367	lpSvAoIAUnlerglQUE	IL7	3574	chr8:79650739:79650744:-,chr8:79648719:79648762:-	-0.491377	0.711346	7.37807	-12.0929	9.27254e-18	1.69306e-15	30.1063
1190367	uihtWnqOC3rrq2wvyg	IER3	8870	chr6:30711195:30711244:-	-0.760917	0.590121	8.85436	-12.0162	1.21813e-17	2.19193e-15	29.8353
3990465	NtP3xVOe9XohV7o90k	FASTKD3	79072	chr5:7863029:7863078:-	-0.465376	0.724283	8.82575	-12.0027	1.27809e-17	2.26696e-15	29.7876
6370215	lP5emhz_b7ul8v78_E	RSBN1	54665	chr1:114304661:114304710:-	0.48656	1.4011	9.48811	11.8595	2.13192e-17	3.72816e-15	29.2793
4230475	6s0eLT_S7.eUSF.qeU	SOX9	6662	chr17:70121981:70122030:+	0.603035	1.51891	8.06479	11.7911	2.72427e-17	4.69785e-15	29.0358
5050735	lKE1EqyK_ru7Gou3ik	TMEM62	80021	chr15:43477056:43477105:+	-0.432026	0.74122	8.53664	-11.7762	2.87375e-17	4.88774e-15	28.9827
1070228	9yihU7I9kjpejqKCpI	SPR	6697	chr2:73119046:73119095:+	0.596313	1.51185	7.55806	11.6615	4.3425e-17	7.28601e-15	28.5726
70162	x4OBJA5SCC9SVSdedI	TDG	6996	chr12:104370776:104370825:+	-0.743184	0.597419	9.0802	-11.6321	4.82863e-17	7.99364e-15	28.4671
1820037	3nfp1fivecuu8ouvEE	SLC11A2	4891	chr12:51379844:51379893:-	-0.499773	0.707218	7.26408	-11.5934	5.55297e-17	9.07179e-15	28.3283
6660601	E0LNfvhGlOFH9VupTo	HMOX1	3162	chr22:35789915:35789964:+	0.805662	1.74795	8.1425	11.5538	6.40649e-17	1.03303e-14	28.1862
610521	uhTUU0V.1X_v_Cl_Vw	TSPYL4	23270	chr6:116571979:116572028:-	0.435006	1.35192	7.25391	11.5064	7.60774e-17	1.211e-14	28.0155
1500280	9lUF6j54kqCf5O_dwo	IFIT3	3437	chr10:91099960:91100009:+	-0.573548	0.671962	9.50927	-11.4615	8.95278e-17	1.40565e-14	27.8537
1090347	x6VKIeFQLgoT5aiKXk	UBFD1	56061	chr16:23581927:23581976:+	0.47458	1.38951	8.42983	11.4583	9.05701e-17	1.40565e-14	27.8422
1580601	HVIERN4hKFMPPslUUI	USPL1	10208	chr13:31233258:31233307:+	0.621228	1.53818	7.96224	11.4488	9.37628e-17	1.43723e-14	27.8078
1440356	feGKkd4jJHneqU3jRQ	CNOT4	4850	chr7:135046752:135046801:-	0.449467	1.36554	9.61598	11.349	1.34816e-16	2.04132e-14	27.4469
4890324	cXSzdLnukydQyu57rk	LRRC8B	23507	chr1:90061938:90061987:+	-0.480591	0.716684	8.05699	-11.2302	2.07985e-16	3.11125e-14	27.0161
5090368	3RJ7l9o9IQgn14DoT4	HSPA4	3308	chr5:132440074:132440123:+	0.512483	1.4265	11.5475	11.1363	2.9341e-16	4.33688e-14	26.6741
3780450	K.b_LXnvrtokYqika4	BANP	54971	chr16:88110464:88110513:+	0.57119	1.48575	7.9191	11.1325	2.97477e-16	4.34527e-14	26.6604
580053	NtqRB4VB.3yXS16Dlc	FASTKD3	79072	chr5:7866020:7866069:-	-0.427317	0.743644	8.29171	-11.0401	4.17863e-16	6.03278e-14	26.3227
5820035	9VLCH9TfpJTX.wiwvo	NFE2L3	9603	chr7:26225674:26225723:+	-0.501123	0.706556	9.04263	-11.0029	4.79202e-16	6.83881e-14	26.1866
6290593	xXhLiBXG3s93aN0hT0	S100PBP	64766	chr1:33292385:33292434:+	0.437197	1.35397	8.31195	10.9967	4.90156e-16	6.91566e-14	26.1641
3930278	9qdNEKEfUn7khFFeU8	TMEM177	80775	chr2:120439367:120439416:+	-0.426072	0.744286	8.42417	-10.8699	7.82886e-16	1.09217e-13	25.6987
1940576	QPfSeXzyi5zirBF73k	RPS6KB1	6198	chr17:58027648:58027697:+	-0.441916	0.736156	8.78086	-10.8299	9.07935e-16	1.25255e-13	25.5515
4120152	KQootXnp3hizgjg5XQ	RIOK2	55781	chr5:96503216:96503265:-	0.396674	1.31647	10.2333	10.7405	1.26501e-15	1.72598e-13	25.2218
3520102	03R393nvkDE6MEW8PU	CCL4L1	388372	chr17:34540188:34540237:+	-0.71166	0.610617	8.94624	-10.6666	1.66562e-15	2.24786e-13	24.9484
2940301	9Xop_fqHop_foS9d7s	HPS6	79803	chr10:103827589:103827638:+	-0.678747	0.624708	10.0024	-10.6519	1.75927e-15	2.34872e-13	24.894
940291	ZgWnZRXeVrCp5UICTw	MIDN	90007	chr19:1258957:1259006:+	-0.434119	0.740146	7.94044	-10.5722	2.36801e-15	3.12778e-13	24.5986
4920139	rqv7PpkUI3UElLu79U	CSE1L	1434	chr20:47712825:47712874:+	0.417575	1.33568	7.96425	10.5273	2.80117e-15	3.66098e-13	24.4316
1440452	9tIudLlBUKj39SIbFY	N4BP2L2	10443	chr13:33007008:33007057:-	0.487119	1.40164	8.45395	10.5194	2.88477e-15	3.73097e-13	24.4024
5310050	019EaQ7_qAcJUnt7uk	CCDC71	64925	chr3:49200187:49200236:-	-0.480669	0.716645	7.69551	-10.4725	3.43856e-15	4.40136e-13	24.2279
4230431	fb9UtVPIqfiF_xeBBU	CEBPG	1054	chr19:33873315:33873364:+	0.387467	1.30809	8.83149	10.3934	4.62567e-15	5.86044e-13	23.9331
4060021	KeISRP7g45_eXlP9Bc	SLK	9748	chr10:105786768:105786817:+	-0.457348	0.728324	8.0042	-10.3144	6.22355e-15	7.80521e-13	23.6381
6420500	c6ohqH7UJIKShXqA5M	MGAT3	4248	chr22:39887987:39888036:+	-0.50025	0.706984	8.60199	-10.3002	6.56715e-15	8.15377e-13	23.5847
150274	x4gMJOgM8nlW3lPRSg	THAP10	56906	chr15:71173941:71173990:-	0.419574	1.33753	7.38786	10.2851	6.95112e-15	8.54506e-13	23.5282
2710307	rV15X_63ys65zK_Tm0	MFAP3	4238	chr5:153434293:153434342:+	0.470204	1.38531	7.80922	10.2745	7.23447e-15	8.80619e-13	23.4885
1510608	0576touUtHn_gt7veo	ZMAT3	64393	chr3:178735275:178735324:-	-0.405827	0.754803	10.8963	-10.2466	8.03675e-15	9.68779e-13	23.384
1170156	QokLN76nN4rXnFPX6U	EARS2	124454	chr16:23533581:23533630:-	0.390952	1.31126	8.6838	10.2071	9.32729e-15	1.11353e-12	23.236
4890133	ofuwUftl8qUj1Xdy1U	NUFIP2	57532	chr17:27589260:27589309:-	0.413982	1.33236	8.50898	10.2038	9.44273e-15	1.11658e-12	23.2237
5890112	ZVJ0yu9Me8TUgT_0p0	ACBD3	64746	chr1:226332760:226332809:-	0.511277	1.42531	9.83415	10.123	1.28132e-14	1.50083e-12	22.9204
3850692	0PHsTIiErqT.6nF69s	KLF2	10365	chr19:16438231:16438280:+	0.687293	1.61026	9.31282	10.0781	1.51888e-14	1.76247e-12	22.7513
6420594	0q.ElI0Vp_D58S7st0	TIFA	92610	chr4:113197074:113197123:-	0.444097	1.36046	8.33268	10.0412	1.74667e-14	2.00802e-12	22.6124
4830100	rDnkvXjiNVXdipjijk	HSP90AB1	3326	chr6:44221261:44221310:+	0.415289	1.33357	13.2123	10.0348	1.78972e-14	2.03864e-12	22.5882
2370639	0xUgV0IS0uoWQIXqXc	MB21D1	115004	chr6:74135132:74135181:-	0.427419	1.34483	7.68942	10.024	1.86438e-14	2.10438e-12	22.5476
2470161	ood7Xu0Xd1K7Unt05c	PLEKHF1	79156	chr19:30166200:30166249:+	-0.708313	0.612035	8.54445	-9.98929	2.12712e-14	2.3793e-12	22.4165
5220504	xc.ko4vqSoAq0q9NK4	CHCHD7	79145	chr8:57130766:57130815:+	-0.384954	0.765803	8.34231	-9.94459	2.52083e-14	2.7936e-12	22.2477
450424	E3u67.sWkajOgYAef4	ACKR3	57007	chr2:237490784:237490833:+	0.455494	1.37125	8.63282	9.94234	2.5425e-14	2.7936e-12	22.2392
4760725	igG0si0R.uxKjt8uVI	PRPF38B	55119	chr1:109243874:109243923:+	0.457936	1.37358	8.04688	9.89613	3.03105e-14	3.30119e-12	22.0645
990020	WX3QVN1cFUTn5S9_Co	N4BP2L2	10443	chr13:33091253:33091302:-	-0.361836	0.778173	7.34717	-9.83768	3.78688e-14	4.08851e-12	21.8433
2470333	iZLD3TtVMJIntEu5HE	TBPL1	9519	chr6:134308414:134308463:+	0.439417	1.35606	10.5297	9.79795	4.40627e-14	4.67592e-12	21.6927
6840491	315T_ecDep60g55JjE	CREBRF	153222	chr5:172563433:172563482:+	0.559051	1.4733	7.93	9.79937	4.38251e-14	4.67592e-12	21.6981
2510082	Wnpz0q0VJLXUkKyARQ	GCSAM	257144	chr3:111840138:111840187:-	-0.411821	0.751674	7.86618	-9.78847	4.56858e-14	4.76668e-12	21.6568
1070474	HVaFPTXgLLF0n1I0fo	POC5	134359	chr5:74970321:74970370:-	-0.390956	0.762624	8.23964	-9.78993	4.54318e-14	4.76668e-12	21.6623
840554	Z90NV57rKB1LrgafmY	RYBP	23429	chr3:72426216:72426265:-	0.553039	1.46717	9.81304	9.77147	4.87498e-14	5.04398e-12	21.5922
5270333	Bu0o4X9M090UH7LlRY	APPBP2	10513	chr17:58520632:58520681:-	-0.387947	0.764217	8.30949	-9.76747	4.95003e-14	5.0793e-12	21.5771
4730605	Wg57u3taRVrKXj6v3I	AURKA	6790	chr20:54944639:54944688:-	-0.358284	0.780092	10.5467	-9.75185	5.25424e-14	5.34727e-12	21.5178
7560367	cTMSMOCFCcunkeyt54	SMAD5	4090	chr5:135518176:135518225:+	0.400634	1.32009	8.64943	9.74022	5.49286e-14	5.54466e-12	21.4736
7330575	fX87ba60dKt9c3gxLk	KLHL28	54813	chr14:45398317:45398366:-	0.595318	1.51081	8.08503	9.73414	5.62211e-14	5.62936e-12	21.4505
4590390	07jk11aXl4leOee0iA	PIEZO1	9780	chr16:88781852:88781901:-	-0.42076	0.747031	8.8815	-9.72362	5.85268e-14	5.81335e-12	21.4106
3360735	oB92ROvVtd6J3t_2qI	ZNF473	25888	chr19:50551787:50551836:+	0.542724	1.45672	7.84947	9.70928	6.18246e-14	6.09218e-12	21.3561
4560450	ovtEinu7lcR4Uq.sAU	E2F7	144455	chr12:77415398:77415447:-	0.494899	1.40922	9.12598	9.69355	6.56605e-14	6.41922e-12	21.2963
1050544	flNOuHtOvcSA5XU7tU	SCAMP1	9522	chr5:77773966:77774015:+	-0.411548	0.751816	9.44687	-9.68141	6.87818e-14	6.67183e-12	21.2501
3180367	uOq6EEW0haiFKknfRI	HJURP	55355	chr2:234749272:234749321:-	-0.424525	0.745084	8.72635	-9.6285	8.42283e-14	8.10681e-12	21.0488
2070195	upeWHh7uk6JOnvVQuQ	SNAPC4	6621	chr9:139270073:139270122:-	-0.545071	0.685358	9.16937	-9.60845	9.09564e-14	8.68703e-12	20.9724
2640735	TrUix_.1Y7tSUnWSSc	BHLHE40	8553	chr3:5026448:5026497:+	-0.548809	0.683584	9.64033	-9.58031	1.01318e-13	9.60277e-12	20.8652
60500	QRUS9J6e_P9HkHeX_4	RIOK1	83732	chr6:7418126:7418175:+	-0.363069	0.777509	8.63205	-9.53392	1.21064e-13	1.13873e-11	20.6882
5340327	Zqf8f6JHe7gnv66BU4	EIF4ENIF1	56478	chr22:31835736:31835785:-	0.37615	1.29787	8.85215	9.50006	1.37881e-13	1.28716e-11	20.559
5720192	9UoreqxS6nSOCd_504	FANCE	2178	chr6:35434753:35434802:+	-0.453712	0.730162	7.97735	-9.44172	1.72563e-13	1.59891e-11	20.336
1230196	lhLuAkuYuaX.LSvLjo	AHCTF1	25909	chr1:247002822:247002871:-	-0.388527	0.763909	8.34931	-9.41985	1.87716e-13	1.72643e-11	20.2524
110711	E4RU01N5UQF6UDuMQU	TM2D2	83877	chr8:38846564:38846613:-	0.373485	1.29548	7.73364	9.41104	1.94194e-13	1.77288e-11	20.2187
670112	udc1Je_oOhUuMQF7Xo	DUSP11	8446	chr2:73989772:73989821:-	-0.297166	0.813849	10.0614	-9.39734	2.04713e-13	1.85527e-11	20.1662
3360280	QZ3mav_ihPJPf37N1s	THYN1	29087	chr11:134122820:134122869:-	0.388767	1.30927	7.33724	9.3895	2.1099e-13	1.8983e-11	20.1362
5090309	lp4dUleH4BTyZwfne8	FAR1	84188	chr11:13753527:13753576:+	-0.40054	0.757575	7.48249	-9.3809	2.18104e-13	1.93427e-11	20.1033
830719	oy7ro9Uep3rX1fo1bQ	AGPAT5	55326	chr8:6615898:6615947:+	-0.349414	0.784903	9.57039	-9.38244	2.16809e-13	1.93427e-11	20.1092
7150259	0kIqEolSCIR4oQiNEU	C7orf49	78996	chr7:134850656:134850705:-	-0.363424	0.777317	8.10319	-9.35951	2.36849e-13	2.08562e-11	20.0214
6270577	fLLhKL3NfJUX.0lq0U	MAP10	54627	chr1:232943458:232943507:+	-0.312971	0.804982	6.74431	-9.35159	2.44187e-13	2.13509e-11	19.991
3840463	on6w91L9yisXP3Fv0I	TADA1	117143	chr1:166825978:166826027:-	-0.397873	0.758977	8.29711	-9.34392	2.51521e-13	2.18383e-11	19.9616
2340673	NSVUBJUuWEU_9f0R.U	PTPRE	5791	chr10:129883594:129883643:+	-0.411644	0.751766	7.17784	-9.29818	3.00065e-13	2.58722e-11	19.7863
520561	KlSpZXJB9exM4ewDrA	RAI1	10743	chr17:17714466:17714515:+	-0.554265	0.681004	7.81183	-9.25834	3.49979e-13	2.99679e-11	19.6334
3940528	B9D_FSZdtuuJdO8Rpk	PPP2CB	5516	chr8:30643772:30643821:-	0.32228	1.2503	9.63331	9.25012	3.61273e-13	3.0723e-11	19.6018
510209	orpfUo7p0gVJAztAMU	ST13	6767	chr22:41222607:41222656:-	0.367733	1.29032	10.8549	9.22841	3.92905e-13	3.31858e-11	19.5184
3710544	oidAild8WcmK4yhN6c	EIF1	10209	chr17:39847565:39847614:+	0.319853	1.2482	11.7051	9.21538	4.13198e-13	3.4664e-11	19.4684
3940133	fSUs9G5SQSFx1H6cV4	FAM46A	55603	chr6:82459419:82459468:-	0.581192	1.49609	9.13151	9.18173	4.7066e-13	3.92196e-11	19.339
1570754	QukgUT.vV30Ku37O5Y	CSTF3	1479	chr11:33106347:33106396:-	-0.437127	0.738604	10.4276	-9.17854	4.76496e-13	3.94412e-11	19.3268
4560762	TuyL3X92A_Uu7H6fB0	ST13	6767	chr22:41220706:41220755:-	0.425753	1.34327	9.92555	9.12745	5.80732e-13	4.77508e-11	19.1303
1090102	EX5f9J_FeQzBORKXn4	ZNF274	10782	chr19:58724531:58724580:+	-0.367571	0.775086	8.67533	-9.12298	5.90892e-13	4.79859e-11	19.113
3170451	0J.eRVS6TddNG97ltc	NUDT18	79873	chr8:21964496:21964545:-	-0.357623	0.780449	8.71046	-9.12279	5.91321e-13	4.79859e-11	19.1123
540670	Qmd6QFgCjh6GtXzpZM	NUP62	23636	chr19:50393204:50393253:-	-0.468568	0.722682	8.38914	-9.11344	6.13136e-13	4.94331e-11	19.0763
6110035	Tr_TUleITsoBF.SFSk	DDX42	11325	chr17:61896294:61896343:+	-0.369713	0.773936	9.66152	-9.08089	6.95585e-13	5.57186e-11	18.951
7200753	KSbk7vQl8j6Y7bP9dE	TLR7	51284	chrX:12908285:12908334:+	-0.394515	0.760745	9.6013	-9.07719	7.05637e-13	5.58037e-11	18.9367
3360056	utLUKKzvfUQSX3SXec	ALKBH1	8846	chr14:78139867:78139916:-	0.347784	1.2726	8.43853	9.07838	7.02403e-13	5.58037e-11	18.9413
5900594	rXs1QkmtPQhEjOR8xU	CD58	965	chr1:117078587:117078604:-,chr1:117064574:117064605:-	-0.629067	0.646594	10.644	-9.06447	7.41321e-13	5.82547e-11	18.8877
5290626	WlysSDwyV8kGHnnruw	IRF2BPL	64207	chr14:77491396:77491445:-	0.441139	1.35768	8.54553	9.04603	7.96313e-13	6.21825e-11	18.8166
770102	fkoh4VIctUiI5UdPbQ	C5orf34	375444	chr5:43490756:43490805:-	-0.34513	0.787237	7.83745	-9.03463	8.32327e-13	6.45886e-11	18.7727
730010	HhIZKavz.oqsfuk.14	ADPRHL2	54936	chr1:36559239:36559288:+	-0.431968	0.74125	7.97075	-9.01984	8.81501e-13	6.79796e-11	18.7157
940435	fiqeVovq1_Xo.4RJB8	TRIM8	81603	chr10:104417902:104417951:+	-0.332858	0.793962	9.53435	-9.00235	9.43451e-13	7.2308e-11	18.6482
3190470	9q1S_vuSkou33NLzF0	PLK4	10733	chr4:128817992:128818041:+	-0.341725	0.789097	9.75671	-8.96431	1.09371e-12	8.331e-11	18.5014
110437	rLhAS3msHg10irEs18	TERF1	7013	chr8:73942575:73942624:+	-0.484882	0.714555	7.35662	-8.90912	1.35553e-12	1.02624e-10	18.2882
7040553	3tSO5d.p6q966G.Quk	SDCCAG3	10807	chr9:139296587:139296636:-	-0.413555	0.750771	9.00543	-8.89199	1.44897e-12	1.09033e-10	18.222
2750280	KV0u4Je273dV_R600s	CDK5R1	8851	chr17:30817550:30817599:+	-0.415288	0.74987	8.50189	-8.85666	1.6626e-12	1.24263e-10	18.0854
6420017	ZX55cV.3dd690F0GL0	SIN3A	25942	chr15:75663669:75663718:-	-0.39455	0.760727	9.13001	-8.8553	1.67139e-12	1.24263e-10	18.0802
1510661	EW1L4Sv4t15_zK4fuU	RNASEH1	246243	chr2:3592935:3592984:-	-0.387971	0.764204	8.77672	-8.84633	1.73085e-12	1.27918e-10	18.0455
7560255	KiTsYpy5E71n.jjqFI	ARSK	153642	chr5:94927214:94927263:+	0.308784	1.23866	7.08148	8.82359	1.8911e-12	1.38935e-10	17.9575
4890706	QHzs9FCVADI_6dUo9Q	DR1	1810	chr1:93827578:93827627:+	0.373841	1.2958	8.90344	8.7851	2.19721e-12	1.60474e-10	17.8085
6280082	rJeefddXkh8lCgdQjk	SEMA4D	10507	chr9:91976790:91976839:-	0.427314	1.34473	7.10187	8.75609	2.4604e-12	1.78645e-10	17.6962
4010343	QKA.qSgKgdEu2g5eiQ	TYW3	127253	chr1:75231195:75231244:+	0.416406	1.3346	8.25708	8.74983	2.52118e-12	1.81994e-10	17.672
4210300	fVJXtfhYi1JP.0vpV4	JMJD4	65094	chr1:227919139:227919188:-	-0.365767	0.776056	7.14572	-8.73417	2.68001e-12	1.92341e-10	17.6113
4730543	c2UitWtWNCtSNL4S6Q	SRSF5	6430	chr14:70238124:70238173:+	-0.444536	0.734821	11.1178	-8.72162	2.81452e-12	2.00834e-10	17.5627
2320114	u_fu5O76uTn1q3SeVQ	KLF13	51621	chr15:31669644:31669693:+	-0.3901	0.763077	9.87659	-8.69986	3.0641e-12	2.17394e-10	17.4783
3780161	B795B7kddX66RXOrso	TMEM70	54968	chr8:74894938:74894987:+	-0.311051	0.806054	7.57636	-8.6735	3.3962e-12	2.39587e-10	17.3761
5340593	iJCCeiZxeCpiBX9FhI	AKAP8L	26993	chr19:15491328:15491354:-,chr19:15491219:15491241:-	0.357221	1.28096	7.57552	8.64738	3.76114e-12	2.63832e-10	17.2748
4830220	QHkF09lNII1ES6eJ60	ZSCAN9	7746	chr6:28200904:28200953:+	0.300562	1.23162	7.99912	8.54468	5.61981e-12	3.91997e-10	16.8761
4810358	xe78OPPtT4l7Hef1MU	NUP54	53371	chr4:77036167:77036216:-	-0.361139	0.77855	9.85692	-8.54016	5.72008e-12	3.96763e-10	16.8585
7160167	TLS1Cis731EEl90l3k	ALKBH1	8846	chr14:78139868:78139917:-	0.341966	1.26748	8.56741	8.50633	6.52997e-12	4.47935e-10	16.7271
4610189	KsXk0b6uv1PyFilr0g	HERPUD1	9709	chr16:56974152:56974157:+,chr16:56976044:56976087:+	0.45773	1.37338	11.4459	8.50713	6.5095e-12	4.47935e-10	16.7302
3520372	33dt4lVKX.Uf4qK59g	CES2	8824	chr16:66978864:66978913:+	-0.317784	0.802301	9.09929	-8.49679	6.77857e-12	4.57683e-10	16.69
5360524	oX33Zop4iHBfEQTppc	CACYBP	27101	chr1:174968701:174968750:+	0.309238	1.23905	8.23116	8.49837	6.73679e-12	4.57683e-10	16.6961
2060300	xuXtTB7gs8JHypSOR4	RSBN1L	222194	chr7:77408622:77408671:+	0.372858	1.29492	8.24083	8.49664	6.78267e-12	4.57683e-10	16.6894
3130576	WULO_39Q65fn653Xro	CHIC2	26511	chr4:54876187:54876236:-	0.333434	1.26001	9.81931	8.46544	7.66423e-12	5.14373e-10	16.5681
1070253	opJV4Pp0G.uius.V4I	OTULIN	90268	chr5:14694533:14694582:+	0.388899	1.30939	9.54792	8.45946	7.84581e-12	5.23729e-10	16.5448
3460181	urjl2bEo3rxe5L7gxU	MTCH1	23787	chr6:36936016:36936065:-	0.292281	1.22457	12.155	8.4512	8.10375e-12	5.38054e-10	16.5127
6380709	ZIloRe5HZ1sXoXng0w	SETD4	54093	chr21:37417894:37417943:-	0.323997	1.25179	8.08582	8.44835	8.19486e-12	5.41209e-10	16.5016
4780086	cXBw6jUkqU.dSKlLNc	CRK	1398	chr17:1325939:1325988:-	0.367265	1.2899	8.57587	8.4413	8.42426e-12	5.53416e-10	16.4742
4220743	ZAaoRRdUoYe7SQImSc	JMJD6	23210	chr17:74714822:74714871:-	0.435436	1.35232	7.38084	8.43356	8.68395e-12	5.67473e-10	16.4441
3400709	9YWnbPWNLZ9T7yTbEY	NACC2	138151	chr9:138898995:138899044:-	-0.349588	0.784808	7.27108	-8.4193	9.18306e-12	5.96947e-10	16.3886
2810082	Ei326OO4U_KF7SnE6I	OSER1	51526	chr20:42825749:42825798:-	0.321813	1.2499	10.0321	8.37938	1.07388e-11	6.94443e-10	16.2333
2320626	QLk_xlf6Ut_zuX41Bk	FLRT3	23767	chr20:14304873:14304922:-	0.497353	1.41162	7.33736	8.35014	1.20438e-11	7.74797e-10	16.1195
5570577	HuTfddOp686_i_eoe0	C3orf38	285237	chr3:88205466:88205515:+	0.329863	1.25689	9.53953	8.33855	1.26042e-11	8.06668e-10	16.0743
5700735	6X_RJNfoqj2Qukle_M	PARP9	83666	chr3:122247214:122247263:-	-0.311698	0.805693	10.0341	-8.31278	1.39455e-11	8.87935e-10	15.974
1580735	QkkzUfd7SXQkk0_QSM	NUPL2	11097	chr7:23240192:23240241:+	-0.335947	0.792264	9.26889	-8.30554	1.43475e-11	9.08873e-10	15.9458
4480338	xg3S30l5Hj_yXke3x4	AKTIP	64400	chr16:53525835:53525884:-	-0.282719	0.82204	8.83999	-8.26539	1.67974e-11	1.05866e-09	15.7893
5560707	BiBNFFeCUiHBHkodJA	BF034544	NA	chr1:206280923:206280971:-	-0.370679	0.773419	7.96673	-8.25432	1.75436e-11	1.10011e-09	15.7462
6560301	TCl_h31eKvl4D19Of0	SH2B3	10019	chr12:111889082:111889131:+	-0.365679	0.776103	9.74931	-8.23081	1.92406e-11	1.20046e-09	15.6546
270026	WpeSSi65ISC3XQ._3Q	RASSF1	11186	chr3:50367709:50367758:-	-0.352435	0.783261	7.84239	-8.22708	1.95248e-11	1.2121e-09	15.64
730020	uVdCnhV8jpUoOkrnEA	ARMC7	79637	chr17:73126141:73126190:+	0.333003	1.25963	8.25076	8.22324	1.9821e-11	1.22437e-09	15.6251
3170189	ivoeqiiInvdy68E6z0	S100PBP	64766	chr1:33323974:33324023:+	0.341102	1.26672	8.06529	8.22002	2.00737e-11	1.23384e-09	15.6125
6250497	Qr.Yl55Z3pg4V_H3jc	FBXL5	26234	chr4:15607329:15607378:-	-0.344272	0.787705	8.31243	-8.20077	2.16509e-11	1.32422e-09	15.5375
5290259	rOTSdl6h6d7jACFXVk	KLHL22	84861	chr22:20795871:20795920:-	-0.513331	0.700603	8.41421	-8.18717	2.28392e-11	1.39005e-09	15.4845
380603	EV.SnurHrfq9y0wqvU	SLC31A1	1317	chr9:116026168:116026217:+	-0.272001	0.82817	8.74284	-8.18374	2.31494e-11	1.40207e-09	15.4711
3800487	Tv66R568VepXg6JwDQ	ZNFX1	57169	chr20:47862737:47862786:-	-0.367236	0.775266	8.61468	-8.1557	2.58472e-11	1.55786e-09	15.3617
5420367	WpZEeutTgAkjh_pAro	SOD1	6647	chr21:33039674:33039688:+,chr21:33040784:33040818:+	0.295262	1.22711	12.7339	8.14749	2.6695e-11	1.59348e-09	15.3297
4640095	fmy.roAGpfm2l0VUu8	RPL9	6133	chr4:39460071:39460120:-	0.337789	1.26382	10.1396	8.14838	2.66012e-11	1.59348e-09	15.3332
4920156	Kg56u_T96FdR9DeIIQ	GFPT1	2673	chr2:69553006:69553055:-	0.340545	1.26623	9.65285	8.13971	2.7524e-11	1.63511e-09	15.2994
1010152	WWCft1Dt6H.69TepVk	KIAA0922	23240	chr4:154557470:154557519:+	-0.349555	0.784826	9.6104	-8.13281	2.82804e-11	1.67205e-09	15.2725
3060450	xX1ZSKn7gSFoihLo_8	RBM5	10181	chr3:50156083:50156132:+	-0.369127	0.774251	9.95126	-8.12502	2.91611e-11	1.70785e-09	15.2421
1260010	NgRiRRKZWCloEpvyIA	RBM39	9584	chr20:34329863:34329899:-,chr20:34328797:34328809:-	0.501221	1.41541	9.94121	8.12507	2.9155e-11	1.70785e-09	15.2423
4880673	Hi9BxO96qVojI4f5I4	GADD45A	1647	chr1:68153584:68153633:+	-0.375187	0.771006	9.50422	-8.11871	2.98929e-11	1.74249e-09	15.2175
4010097	9jpCddAlL7AMrVeXrE	FBXO5	26271	chr6:153292332:153292381:-	-0.371666	0.772889	10.025	-8.11048	3.08771e-11	1.78394e-09	15.1853
1300187	fu.nip9e5SJUlIiSuQ	RDH13	112724	chr19:55555856:55555905:-	-0.32522	0.798176	7.69517	-8.11036	3.08913e-11	1.78394e-09	15.1849
6220736	Q5IruC4kCgIsu22aec	FANCB	2187	chrX:14861866:14861915:-	0.317947	1.24656	7.31299	8.10728	3.1268e-11	1.79733e-09	15.1729
670255	ZeR5ueuGDUT03Q6CjU	GADD45A	1647	chr1:68152250:68152270:+,chr1:68153344:68153372:+	-0.360632	0.778823	8.78671	-8.08264	3.44491e-11	1.97106e-09	15.0768
6520113	BquVEBXuVUv3n96d58	C19orf25	148223	chr19:1473347:1473396:-	0.355208	1.27917	7.5735	8.07071	3.61055e-11	2.05636e-09	15.0302
1440543	WqHs4KvoendGkH7J54	TRIM23	373	chr5:64887616:64887665:-	0.343221	1.26859	7.22032	8.06587	3.67986e-11	2.08626e-09	15.0113
7550500	EBp7SeefqtCoRl94G0	JUNB	3726	chr19:12903585:12903634:+	-0.605611	0.657193	7.5128	-8.06208	3.73518e-11	2.108e-09	14.9965
520017	fuQ43TnShL5kqHXqIw	PAPD5	64282	chr16:50263269:50263318:+	0.486065	1.40062	8.55376	8.05815	3.79345e-11	2.1312e-09	14.9812
4280253	QRw5Snhu36LunIQLpI	PAK1IP1	55003	chr6:10709218:10709267:+	-0.355398	0.781654	10.5651	-8.05509	3.83941e-11	2.1473e-09	14.9692
4200608	QaQ5elR14idy.3L.U8	SPATA2	9825	chr20:48520265:48520314:-	0.325937	1.25348	7.35526	8.0528	3.87405e-11	2.15696e-09	14.9603
6770600	ueMSoPu3ShNcU4RLEo	EAF2	55840	chr3:121591519:121591568:+	-0.439895	0.737188	9.77899	-8.04474	3.99898e-11	2.21658e-09	14.9288
6960630	HqZ_1TXof9d07f55IE	ADGRE5	976	chr19:14519253:14519302:+	-0.394208	0.760907	10.2113	-8.036	4.13894e-11	2.28396e-09	14.8947
3520041	0rT7K_O4k36sTJU_V8	SON	6651	chr21:34932511:34932560:+	-0.323552	0.7991	7.55765	-8.02892	4.25581e-11	2.33806e-09	14.8671
110195	cpxOOlACReiNBVBRVM	HSP90AB3P	3327	chr8:74128423:74128472:-	0.434146	1.35111	8.88695	8.02322	4.35237e-11	2.38057e-09	14.8448
3060022	QykYVN7r16_unDguKo	PHF13	148479	chr1:6683835:6683884:+	-0.331319	0.794809	8.5986	-8.01437	4.5066e-11	2.44578e-09	14.8103
6940008	9VQG0Hl51C3uky4eXo	PNLDC1	154197	chr6:160240360:160240384:+,chr6:160241486:160241510:+	0.492703	1.40708	6.48937	8.01413	4.51098e-11	2.44578e-09	14.8093
6580402	c_lzXBVMjXdDrgjklM	UBE2H	7328	chr8:82167252:82167301:+	0.28354	1.21718	8.17329	8.00823	4.61693e-11	2.49234e-09	14.7863
2690735	xMzvqBOdn3Vu7ZZbm0	RAI1	10743	chr17:17714247:17714296:+	-0.436209	0.739074	7.29912	-7.98921	4.97585e-11	2.67446e-09	14.7121
510731	Hu16j3eVXeLIu_6jAo	RRM2	6241	chr2:10270183:10270232:+	-0.361098	0.778572	9.93358	-7.9826	5.10689e-11	2.73307e-09	14.6863
7400372	c5_Sze.d9cp0L64VCU	WSB1	26118	chr17:25635602:25635651:+	-0.392046	0.762048	6.79857	-7.97275	5.30891e-11	2.82899e-09	14.6478
1240097	ceR7eS_Tf6SeTpRLxE	BAZ1A	11177	chr14:35255336:35255385:-	-0.474262	0.719835	7.80328	-7.97132	5.33899e-11	2.83286e-09	14.6422
4280292	0hWiyqp2oU4o4UkA9A	RNF126	55658	chr19:647612:647661:-	-0.564382	0.676245	8.20574	-7.96026	5.57658e-11	2.94633e-09	14.599
7550441	Nh0SQd1PMn9Ea.o7kk	NKRF	55922	chrX:118722540:118722589:-	0.415305	1.33358	8.88471	7.95484	5.69692e-11	2.99716e-09	14.5779
60672	fnXu8QqIHT_I0t76T4	ZNF217	7764	chr20:52184281:52184330:-	-0.352822	0.783051	9.17996	-7.92968	6.29026e-11	3.29535e-09	14.4796
7320750	rind_4nfoV130aFQe4	ILVBL	10994	chr19:15225860:15225909:-	-0.502696	0.705787	9.01028	-7.92693	6.35874e-11	3.31723e-09	14.4689
4250343	Zk5Qkk50uq.yntE5J4	PPP1R2	5504	chr3:195241609:195241658:-	-0.363926	0.777047	8.39948	-7.91313	6.71382e-11	3.48781e-09	14.415
6980487	iaNqiT_aNrR.9df3i0	MRPS12	6183	chr19:39421848:39421897:+	0.366351	1.28909	7.4721	7.90775	6.85759e-11	3.54766e-09	14.394
240682	loJei5cJefslLjlQPg	ANKRD37	353322	chr4:186320133:186320182:+	-0.460102	0.726935	9.81468	-7.86354	8.16233e-11	4.20512e-09	14.2213
3780689	oik6lKwA_pci4Ie57Y	DSE	29940	chr6:116598526:116598575:-	0.317093	1.24582	9.51948	7.85478	8.44869e-11	4.33467e-09	14.1871
1740685	0D_R6gXqAi4eMP.rm4	DENND6A	201627	chr3:57611394:57611443:-	-0.387175	0.764625	7.60195	-7.84258	8.86483e-11	4.52945e-09	14.1394
4880110	QSqseF_P3XEKFEeX_4	FAM126B	285172	chr2:201844737:201844786:-	0.369262	1.29169	8.1244	7.83913	8.98624e-11	4.57267e-09	14.126
830441	N3KrO.Rfj.pWvf0u9Y	GORAB	92344	chr1:170521783:170521832:+	0.306873	1.23702	8.6653	7.83182	9.24866e-11	4.68699e-09	14.0974
270408	Q9T0l7lNXpVCnKNAuk	P4HA2	8974	chr5:131528480:131528529:-	0.416291	1.33449	6.97083	7.81281	9.96825e-11	5.03113e-09	14.0231
4200037	TpBA4C7STfy9JNfp7o	MSMO1	6307	chr4:166254525:166254574:+	0.393649	1.31371	9.6396	7.80237	1.03869e-10	5.22119e-09	13.9824
7570367	cck7iqHC73SLjv8NS0	GPR65	8477	chr14:88478285:88478334:+	-0.421599	0.746597	7.99088	-7.78785	1.09984e-10	5.50629e-09	13.9257
70707	ZKl563TXefX_X8VzF0	WDR6	11180	chr3:49053152:49053201:+	-0.33408	0.79329	10.4512	-7.77613	1.15185e-10	5.74351e-09	13.8799
110561	ufyUpLqNxe6VpdXDtM	NDST2	8509	chr10:75561773:75561822:-	-0.430242	0.742137	7.98751	-7.76689	1.19456e-10	5.93266e-09	13.8438
5340193	9q37X0X.C9KgS.teFE	VPS4B	9525	chr18:61056922:61056971:-	-0.328253	0.7965	9.8269	-7.76374	1.20952e-10	5.98302e-09	13.8314
2100735	WRI286dfXVLRJXSgvg	ATF2	1386	chr2:175939337:175939386:-	0.340014	1.26577	7.86114	7.75816	1.23638e-10	6.09165e-09	13.8097
4670414	lF4JSEqSKbWeEDR1Tg	TMEM140	55281	chr7:134850367:134850416:+	0.291162	1.22363	8.76417	7.75706	1.24176e-10	6.09396e-09	13.8054
3290360	xXtle8tN_Xu6J0l7d8	KCMF1	56888	chr2:85281158:85281207:+	0.302718	1.23347	7.28848	7.74549	1.29971e-10	6.35322e-09	13.7602
7560273	lrZIJUpSYlcSLihHgs	ZBTB32	27033	chr19:36207812:36207861:+	-0.366639	0.775588	8.58752	-7.74099	1.32296e-10	6.44153e-09	13.7426
2710291	iUiFEt7B9V5.S68Xeo	CB159370	NA	chr11:85998337:85998386:+	0.323945	1.25175	8.01794	7.70997	1.49503e-10	7.25092e-09	13.6214
4880703	EknPgK8ep1SU0yST94	UBQLN1	29979	chr9:86276691:86276740:-	0.301231	1.2322	9.79262	7.70076	1.55034e-10	7.48991e-09	13.5854
2450131	TbERMBEVFLkl4LB1RI	ZMIZ1	57178	chr10:81075921:81075970:+	-0.278113	0.824669	10.3764	-7.69161	1.60731e-10	7.73503e-09	13.5496
4010048	T_UvypLJ5.7TAzfXFE	NMD3	51068	chr3:160969395:160969444:+	-0.31127	0.805932	9.47887	-7.68822	1.62892e-10	7.80877e-09	13.5364
60706	Q_NkItS7bldJS9_lFE	SDCCAG3	10807	chr9:139297077:139297126:-	-0.279756	0.82373	8.06415	-7.65464	1.8595e-10	8.87981e-09	13.4052
3780707	lpeo0F6ntREgBABUFA	DUSP10	11221	chr1:221875297:221875346:-	-0.390286	0.762979	9.11965	-7.63374	2.01922e-10	9.6056e-09	13.3236
830446	xpOSfuuLHvcoelADqQ	RUNDC1	146923	chr17:41145310:41145359:+	-0.390526	0.762852	8.42437	-7.62577	2.0837e-10	9.87449e-09	13.2924
5700088	HK6nVduR.Pl6kv_fjc	KLF11	8462	chr2:10194764:10194813:+	-0.345862	0.786838	6.89145	-7.61531	2.17146e-10	1.02354e-08	13.2515
60470	l1eve9T.iYD6X6gAUY	STX11	8676	chr6:144509056:144509105:+	0.352566	1.27683	10.0524	7.61474	2.17634e-10	1.02354e-08	13.2493
6330615	ilNVTfVyESSE3iAn0k	GIMAP6	474344	chr7:150323173:150323222:-	-0.291587	0.817003	8.37136	-7.60908	2.22541e-10	1.04267e-08	13.2272
1450608	W2.Ue0k11ehZunp038	VWCE	220001	chr11:61025894:61025943:-	-0.420325	0.747256	7.25756	-7.59763	2.32824e-10	1.08674e-08	13.1825
1090692	QoW6CBJH9AVEHiDjhE	GPBP1	65056	chr5:56558487:56558536:+	0.443856	1.36023	7.63679	7.58239	2.47241e-10	1.14972e-08	13.1229
1470647	Teq_16d6oiIaJfyxJw	KIF2C	11004	chr1:45233189:45233238:+	-0.3227	0.799572	8.9071	-7.57831	2.51251e-10	1.16024e-08	13.107
1410161	3dC3s3l1Xl8.fO.5RI	KLHL5	51088	chr4:39123563:39123612:+	0.31611	1.24497	8.63693	7.57819	2.51372e-10	1.16024e-08	13.1065
240646	QlPfTT78D.p6OUBXqE	DHX36	170506	chr3:153993873:153993922:-	-0.309362	0.806999	8.14911	-7.55869	2.7146e-10	1.24832e-08	13.0304
6840148	NqbdUs8V6OMoPh1puQ	CREBBP	1387	chr16:3777162:3777211:-	0.292251	1.22455	9.76043	7.53617	2.96673e-10	1.35922e-08	12.9424
6900356	iXi8U0ucO9d.6sy91I	ZNF529	57711	chr19:37035403:37035452:-	0.329856	1.25689	8.08296	7.52575	3.09117e-10	1.41103e-08	12.9017
1820332	WjFfe4ovg.ghR_nv0Q	INSIG1	3638	chr7:155095537:155095586:+	-0.329062	0.796054	8.14629	-7.52381	3.115e-10	1.4167e-08	12.8941
3460451	WV_l5R.UrtfzR.hqHc	SH3PXD2A	9644	chr10:105353917:105353966:-	-0.364748	0.776605	8.77878	-7.48412	3.64275e-10	1.65067e-08	12.7391
2850064	iFiIMv7TUfLu8nrqsQ	DMTF1	9988	chr7:86825260:86825309:+	-0.329595	0.79576	8.52118	-7.48248	3.66632e-10	1.65531e-08	12.7327
3140753	WF_ziugieiGlHiZxeQ	RNF31	55072	chr14:24629506:24629555:+	-0.350258	0.784444	8.01092	-7.4796	3.70823e-10	1.66816e-08	12.7214
450554	EnShOkpEpnh.d9f4l4	CCNL1	57018	chr3:156866009:156866058:-	-0.311926	0.805566	8.82429	-7.46628	3.90816e-10	1.75176e-08	12.6694
4810288	Qrf93pb9SkX0W1HdfY	INTS5	80789	chr11:62414505:62414554:-	-0.324989	0.798305	8.10765	-7.46073	3.99467e-10	1.78409e-08	12.6477
4070195	0p77i30kV1TsXzNXd4	PSMD10	5716	chrX:107327884:107327933:-	0.273462	1.2087	11.1646	7.44536	4.2443e-10	1.88879e-08	12.5877
5090491	KEoF6iEBF4SgpeK_Vs	CXorf38	159013	chrX:40489866:40489906:-,chrX:40489406:40489414:-	-0.308789	0.807319	9.16238	-7.4343	4.43351e-10	1.96594e-08	12.5445
2480128	3TqnUoJezRe7C_s.qQ	FBXO21	23014	chr12:117581817:117581866:-	-0.283203	0.821764	9.32456	-7.42846	4.5368e-10	2.00459e-08	12.5217
6550647	ciB16n9wIp5qCU11HU	COG2	22796	chr1:230829572:230829621:+	-0.405467	0.754992	8.78008	-7.42414	4.61477e-10	2.03181e-08	12.5048
670470	oJMPx_hB9srJfB96UI	SLK	9748	chr10:105787061:105787110:+	-0.328284	0.796483	7.8584	-7.39843	5.10698e-10	2.24058e-08	12.4045
2570026	oxei.DEuJ3JCopnl.4	MAPK1	5594	chr22:22123433:22123482:-	0.280455	1.21458	9.44213	7.37798	5.536e-10	2.42024e-08	12.3246
4890500	cSXdQq.0XyQQ6ie6i4	TOR1A	1861	chr9:132575549:132575598:-	-0.295444	0.814821	8.06093	-7.35654	6.02412e-10	2.6244e-08	12.241
3930349	EG.6grleOJriCVoNV8	SDHAF1	644096	chr19:36486975:36487024:+	-0.30157	0.811369	9.05572	-7.35017	6.17735e-10	2.68175e-08	12.2161
940129	0S44hriOv4tdrl6sko	DCAF4	26094	chr14:73425876:73425925:+	-0.253975	0.838583	8.27277	-7.34902	6.20559e-10	2.68462e-08	12.2116
6220142	Qh16B5UD6IqLIAdeq4	EXOSC9	5393	chr4:122735042:122735091:+	-0.343387	0.788189	9.45716	-7.34797	6.23111e-10	2.6863e-08	12.2075
4150630	BW..XyUhV74yFIx_Kk	NKIRAS1	28512	chr3:23933911:23933960:-	0.295283	1.22713	8.89421	7.3406	6.41497e-10	2.75599e-08	12.1787
3830519	uXhfoe.h5Any6XErp4	MKKS	8195	chr20:10385951:10386000:-	0.360784	1.28412	8.83985	7.33186	6.63976e-10	2.84273e-08	12.1446
2340008	QXbOR3pefdS8fn7sIE	PDZD8	118987	chr10:119042651:119042700:-	0.322068	1.25012	8.04495	7.33093	6.66429e-10	2.84343e-08	12.141
6200468	l.eSZlGKOlRCSNxx2g	CKS2	1164	chr9:91926187:91926236:+	0.340677	1.26635	12.1206	7.32613	6.79141e-10	2.88774e-08	12.1223
7330523	9onCSXyMkkgp._j3XU	ANXA2R	389289	chr5:43039535:43039584:-	-0.328399	0.79642	7.39745	-7.31334	7.14284e-10	3.02681e-08	12.0723
620497	lUvVxS7ftJ3q7_9XlE	ZNF473	25888	chr19:50551491:50551540:+	0.398179	1.31784	7.17968	7.31224	7.17388e-10	3.02962e-08	12.068
2450762	TKtFHlJdKQTIiXXvf0	IKBKE	9641	chr1:206669976:206670025:+	-0.297338	0.813752	7.28114	-7.30881	7.27138e-10	3.06039e-08	12.0547
4200196	fnkUDT0mUXR5QtE6Go	TNFAIP8	25816	chr5:118728893:118728942:+	0.298015	1.22945	10.6242	7.30353	7.42433e-10	3.11421e-08	12.0341
4760458	xeJXvpSdUTV3nX.zr0	UBTD2	92181	chr5:171638783:171638832:-	0.239203	1.18034	8.16926	7.29879	7.56428e-10	3.16215e-08	12.0156
6420731	fTneb76.RSfeV0TkSo	SLC20A1	6574	chr2:113420976:113421025:+	0.310372	1.24003	10.1887	7.29795	7.58956e-10	3.16215e-08	12.0123
5310152	ZjxeiXolH8L7H3hwHo	ABCE1	6059	chr4:146049799:146049848:+	-0.271645	0.828374	10.4747	-7.28957	7.8443e-10	3.24649e-08	11.9796
6020564	Bqf4Lu558df0391WfU	RRAGA	10670	chr9:19050692:19050741:+	-0.271347	0.828546	10.6668	-7.29019	7.82504e-10	3.24649e-08	11.9821
6280674	WXbSVWdKUb00lQmCP8	HAUS8	93323	chr19:17160746:17160795:-	-0.263427	0.833106	7.8737	-7.2662	8.60138e-10	3.548e-08	11.8884
5820392	EEpIrACOOgruuHCpRo	CCT6A	908	chr7:56131385:56131434:+	0.329036	1.25617	10.4635	7.24943	9.18876e-10	3.77774e-08	11.8231
3890220	WUlQOy3l_ALf0nuHko	TM2D3	80213	chr15:102182311:102182360:-	0.280135	1.21431	10.1853	7.2348	9.73415e-10	3.98875e-08	11.766
610750	HueHpxsvakDXUAqAqI	MCL1	4170	chr1:150547303:150547352:-	0.337067	1.26319	8.70022	7.21583	1.04898e-09	4.28427e-08	11.692
650692	0.PRu.vXrqQjlN4p9I	ERICH1	157697	chr8:614439:614488:-	-0.306965	0.80834	9.76395	-7.20595	1.09064e-09	4.4398e-08	11.6535
5690113	o_XKxCSh.qEDd.ue.o	NUFIP2	57532	chr17:27588736:27588785:-	0.332784	1.25944	8.61049	7.19709	1.12938e-09	4.58247e-08	11.6189
780528	9UEi3Ker08Tj04lIFE	CKS2	1164	chr9:91930169:91930212:+,chr9:91931288:91931293:+	0.302794	1.23353	12.5607	7.18808	1.17017e-09	4.73252e-08	11.5838
3710243	BqC3iYt1wMd6n8n3Uk	ZC3HAV1	56829	chr7:138745514:138745563:-	0.381929	1.30308	7.85644	7.17333	1.24019e-09	4.99941e-08	11.5263
580719	HvXZMzb7kSjQTjrh6g	BORA	79866	chr13:73329390:73329439:+	-0.255545	0.837671	9.27003	-7.17239	1.2448e-09	5.00174e-08	11.5227
3290685	ceSnuwk78Xvp_f7u3s	DPYSL2	1808	chr8:26515316:26515365:+	0.306704	1.23688	11.1869	7.16024	1.30583e-09	5.23005e-08	11.4753
3190685	H90UCLOXqJdSe8AhDk	SLC35F2	54733	chr11:107661926:107661975:-	-0.310873	0.806154	10.0558	-7.15497	1.33322e-09	5.32258e-08	11.4548
5270544	NnpUIV8gV4uekDdHnU	GRAP	10750	chr17:18924048:18924097:-	-0.363594	0.777226	10.1238	-7.15151	1.3515e-09	5.37826e-08	11.4413
730487	iItmqESi31xLERGVl0	RARS2	57038	chr6:88228353:88228402:-	-0.258537	0.835935	9.18955	-7.13407	1.44761e-09	5.74233e-08	11.3733
6760255	ZVIrpX78S4odpR7t3s	MNT	4335	chr17:2287619:2287668:-	-0.280594	0.823252	7.68886	-7.12027	1.52845e-09	6.04238e-08	11.3196
2710575	B10nshK1.2OsTP3_X8	CD69	969	chr12:9905408:9905457:-	0.342247	1.26773	10.0469	7.11952	1.53298e-09	6.04238e-08	11.3167
4010187	fXnqgt6JV54hj_gt28	UGGT2	55757	chr13:96453945:96453994:-	-0.274923	0.826494	7.23387	-7.10845	1.60126e-09	6.27347e-08	11.2736
3290291	oelKRQk7u5H7F66.d4	SLBP	7884	chr4:1695221:1695270:-	0.33677	1.26293	10.5158	7.10838	1.60172e-09	6.27347e-08	11.2733
2600452	ZoksX1aLUZO4vq0Lk8	SURF6	6838	chr9:136198034:136198083:-	-0.268428	0.830224	9.75217	-7.09902	1.66182e-09	6.46139e-08	11.2368
4570600	fErjfdbhv5P9_RTv4k	GPR89A	653519	chr1:145816674:145816723:-	0.309696	1.23945	8.39312	7.0977	1.67051e-09	6.46139e-08	11.2317
6370639	0usJ6izR3oICwTdSOI	MINPP1	9562	chr10:89312698:89312747:+	0.324498	1.25223	7.52279	7.09773	1.67029e-09	6.46139e-08	11.2318
1030348	uEJQLpO.7k.sDnu_rI	CDKN1B	1027	chr12:12875109:12875158:+	0.436987	1.35377	8.82691	7.09784	1.66958e-09	6.46139e-08	11.2322
4230520	u6HuURFS41NSAQoeSU	DYNLL1	8655	chr12:120936019:120936068:+	0.252472	1.19125	13.4401	7.07163	1.85107e-09	7.13754e-08	11.1302
290730	i7o1RUDUHTXr_eRHr0	HIST1H2BD	3017	chr6:26171304:26171353:+	0.399914	1.31943	10.1814	7.05659	1.96393e-09	7.54928e-08	11.0716
6330561	oQduJUbaW2oCRql.VE	RNF126	55658	chr19:648088:648137:-	-0.350777	0.784162	7.94271	-7.0541	1.98326e-09	7.60006e-08	11.0619
460292	rXpX3TlQhL79Eougu4	CSRP2BP	57325	chr20:18168793:18168842:+	0.311583	1.24107	7.01397	7.03498	2.13831e-09	8.16899e-08	10.9875
5360202	3vhp5h1P_ylnz_7k1E	MRFAP1L1	114932	chr4:6711555:6711604:-	0.273362	1.20862	7.09581	7.03287	2.15615e-09	8.2119e-08	10.9793
4830050	BaBR6TSOuC4ecVr5Tc	ZC3H7A	29066	chr16:11844941:11844990:-	-0.247632	0.842278	9.99562	-7.02756	2.20162e-09	8.35943e-08	10.9587
7160100	xVIIF0orBfqV9XnNf8	PPRC1	23082	chr10:103909764:103909813:+	-0.318343	0.80199	9.15447	-7.02521	2.22206e-09	8.4113e-08	10.9495
1410653	i1UBX7T9VS4neP3Iec	TERF2IP	54386	chr16:75690982:75691031:+	0.278091	1.21259	9.7504	7.0221	2.24947e-09	8.48388e-08	10.9374
2760653	EQ0tLfx4SiSSc3t.54	STK38L	23012	chr12:27478363:27478412:+	0.278149	1.21264	7.22269	7.02149	2.2549e-09	8.48388e-08	10.935
1440343	TFuzS7yO5NW.7T1dIc	TMEM209	84928	chr7:129804986:129805035:-	-0.277511	0.825013	9.85803	-7.01679	2.29699e-09	8.61614e-08	10.9167
630095	o3npd0VR54rRT7Uro4	HSD17B7	51478	chr10:38647345:38647394:+	0.268958	1.20494	7.95505	7.01011	2.35816e-09	8.81896e-08	10.8907
6200390	iFenouojznUse.1Gno	PRIM1	5557	chr12:57135285:57135334:-	-0.249241	0.841339	9.31979	-7.00876	2.37069e-09	8.83918e-08	10.8855
1450072	ucn_yiTp_iR9c9R6Po	PIGF	5281	chr2:46819629:46819678:-	0.328418	1.25564	9.78478	6.98589	2.59385e-09	9.6423e-08	10.7966
3780279	uqiCgVWEEcd6vSz9ek	NAA16	79612	chr13:41932445:41932494:+	0.321594	1.24971	7.15829	6.97675	2.68884e-09	9.96556e-08	10.761
3390730	NS85_j.qtTSR7tXXoI	DOLK	22845	chr9:131708031:131708080:-	-0.366589	0.775614	8.02433	-6.96999	2.7612e-09	1.02033e-07	10.7347
7200707	BoqNO4vpcfELLgL1f8	PRMT6	55170	chr1:107601433:107601482:+	-0.301451	0.811436	9.16074	-6.95832	2.8909e-09	1.06509e-07	10.6894
6660431	xONB.H0qk_3r3.nnvk	SLC25A40	55972	chr7:87473069:87473104:-,chr7:87471016:87471029:-	-0.262132	0.833855	8.40504	-6.95489	2.93016e-09	1.07636e-07	10.676
1510630	3rrB1UF4T6x7kMCEVU	DUS2	54920	chr16:68113127:68113176:+	-0.351504	0.783767	8.78787	-6.94933	2.99495e-09	1.09691e-07	10.6544
4150561	Hekkk3HjqAu6N_g3SI	AASDH	132949	chr4:57204704:57204753:-	-0.307356	0.808122	7.6625	-6.94524	3.04348e-09	1.11141e-07	10.6385
7160292	Wea2pon3v3VJQ07h0I	ST3GAL2	6483	chr16:70415376:70415425:-	-0.389612	0.763335	7.84802	-6.9354	3.16354e-09	1.15186e-07	10.6003
4390450	NICr.zoUOVS_0tIlvo	SGK1	6446	chr6:134490673:134490722:-	-0.332239	0.794303	7.82205	-6.92619	3.28016e-09	1.19083e-07	10.5645
2710731	HqIix51x1KHdECeOJ4	KDM6A	7403	chrX:44970808:44970857:+	0.304981	1.2354	7.76611	6.91717	3.39855e-09	1.23021e-07	10.5295
4210139	6GujnvB.fX1XSkOmuE	ZNF585A	199704	chr19:37641083:37641132:-	0.293011	1.22519	6.97465	6.91387	3.44294e-09	1.24266e-07	10.5166
6380112	3NpGp3qdVuiIJ7L.xQ	GRAMD4	23151	chr22:47075358:47075407:+	-0.274666	0.826642	7.25833	-6.88093	3.91871e-09	1.41028e-07	10.3887
1030440	xXpUsX_v0SCN3lKQpQ	METTL23	124512	chr17:74725819:74725868:+	-0.27303	0.82758	7.18346	-6.88002	3.93279e-09	1.41126e-07	10.3852
5420719	KRXrypIO8CFN_ki9SU	C2orf42	54980	chr2:70377067:70377116:-	0.29376	1.22583	8.29785	6.86921	4.10343e-09	1.46825e-07	10.3432
3140039	HpT_uQ.IC76XV9ZyUQ	BRMS1L	84312	chr14:36340639:36340688:+	-0.269621	0.829538	8.61371	-6.86834	4.11743e-09	1.46902e-07	10.3398
110450	lUpdd7h3qcXS.VT.pQ	SLC12A9	56996	chr7:100464496:100464545:+	-0.38823	0.764066	8.553	-6.86433	4.18284e-09	1.48656e-07	10.3243
3390053	Zpfeh_8PldJSR.KE3o	ZKSCAN4	387032	chr6:28212576:28212625:-	0.253632	1.1922	7.51567	6.86386	4.19053e-09	1.48656e-07	10.3224
2760491	NjrXpdReV3fV5eNFn8	ATG16L1	55054	chr2:234204126:234204175:+	0.273113	1.20841	8.25961	6.86138	4.23157e-09	1.49684e-07	10.3128
430270	WkJ1CIVKEqQBhCKN00	TAF7	6879	chr5:140698694:140698743:-	0.390742	1.31107	8.68757	6.85971	4.25949e-09	1.50244e-07	10.3063
10746	3KV3OJIIRuJ5KJ6VkI	TXNDC11	51061	chr16:11773300:11773349:-	-0.311577	0.805761	8.27054	-6.85086	4.41018e-09	1.5468e-07	10.272
6520561	0X14_N94idg556EbFU	SHROOM3	57619	chr4:77700495:77700544:+	0.321474	1.24961	7.30171	6.85126	4.40326e-09	1.5468e-07	10.2735
2710349	fpd5BREqM.ec5FJdHU	TNFSF4	7292	chr1:173153521:173153570:-	-0.273223	0.827469	7.51614	-6.84636	4.48877e-09	1.56993e-07	10.2545
3830372	HX0Tnfv9Sef16qNIe4	PAXIP1	22976	chr7:154735732:154735781:-	-0.337107	0.791627	8.91192	-6.84412	4.52841e-09	1.57935e-07	10.2458
5360072	xKiwm.ol_BVKf7S90o	GK2	2712	chr4:80327906:80327955:-	0.234742	1.1767	7.83572	6.81101	5.15703e-09	1.79355e-07	10.1174
7320441	EtvXUEy7s_t4Kq66jk	HILPDA	29923	chr7:128098337:128098386:+	-0.311995	0.805527	6.81378	-6.79041	5.59128e-09	1.93914e-07	10.0375
5860348	6kUIH1PcNyJ4Uv4nj0	MSMO1	6307	chr4:166263920:166263969:+	0.343324	1.26868	10.4018	6.76759	6.11519e-09	2.11493e-07	9.94905
5820608	cgnoldd_gz0lwgXTKE	ZC3H4	23211	chr19:47567730:47567779:-	-0.268052	0.83044	9.99028	-6.75868	6.33265e-09	2.17801e-07	9.91454
6580608	feaZaFNeedxxeeZ3X8	PEX16	9409	chr11:45935388:45935437:-	-0.25788	0.836316	9.15671	-6.75912	6.32159e-09	2.17801e-07	9.91626
6760050	9jpVlCSOeQEnAe0z54	CLPX	10845	chr15:65443146:65443195:-	-0.274169	0.826926	8.95764	-6.75297	6.47616e-09	2.22122e-07	9.8924
1030102	KVKklX_6VKMNBHvd3s	RGS16	6004	chr1:182568116:182568165:-	-0.308645	0.807399	7.7579	-6.75128	6.51912e-09	2.22979e-07	9.88587
6130138	rUroYBTfXnot8T4uRQ	POLR3C	10623	chr1:145592704:145592753:-	-0.29513	0.814999	10.0087	-6.74012	6.8108e-09	2.32316e-07	9.84264
1070709	06lKHneI.ioBOhX.pU	PLEKHH3	79990	chr17:40820056:40820105:-	-0.339414	0.790362	7.1592	-6.73504	6.94769e-09	2.36336e-07	9.82299
1690446	3R6HheV4mqOS75Hjh8	PNPLA6	10908	chr19:7626564:7626613:+	-0.358127	0.780177	8.99731	-6.73263	7.01369e-09	2.37929e-07	9.81365
990475	ZgejrRgtPVQdckL_Hg	INIP	58493	chr9:115449505:115449554:-	0.303903	1.23448	9.82857	6.72711	7.16719e-09	2.42474e-07	9.79227
1110017	Eu.BcOdJfrHU9X3X1U	SON	6651	chr21:34932660:34932709:+	-0.294539	0.815333	7.88165	-6.7227	7.29214e-09	2.4603e-07	9.77521
4040605	iF6ud6eiKAJS9XGKLs	PSEN2	5664	chr1:227083617:227083666:+	-0.260031	0.83507	7.50229	-6.71774	7.43549e-09	2.50187e-07	9.75598
3390292	BlfRT7oOOV6fwr8nUQ	KLF9	687	chr9:72999838:72999887:-	-0.259827	0.835188	7.98322	-6.71309	7.57217e-09	2.54097e-07	9.738
3930215	fitTqeg3jivs46eepI	PLEKHA8P1	51054	chr12:45566923:45566972:-	0.298273	1.22967	7.53644	6.70289	7.88111e-09	2.63752e-07	9.69851
770142	E6LRbrU.q4QUuH6gkQ	YIPF6	286451	chrX:67752113:67752162:+	0.254046	1.19255	8.91819	6.69133	8.2463e-09	2.75231e-07	9.65378
2470020	HrVfcM_l0wKr1Hsf1k	TNPO1	3842	chr5:72209550:72209599:+	-0.258924	0.835711	8.98836	-6.67832	8.67751e-09	2.88847e-07	9.60346
6020661	Nk63nfuC_.jVuA3VI4	METTL25	84190	chr12:82872720:82872769:+	-0.279722	0.82375	8.86516	-6.66775	9.04426e-09	3.0025e-07	9.56259
6450048	EKSLhf03jnCVcQv4go	CCDC121	79635	chr2:27849219:27849268:-	0.302287	1.2331	6.54814	6.66225	9.24153e-09	3.05981e-07	9.54129
2480615	9TToKrpPqOiZIzUpCQ	ACTRT3	84517	chr3:169484792:169484841:-	0.527649	1.44158	6.67133	6.65494	9.50971e-09	3.14023e-07	9.51305
6760110	un14uff36J4U7rAFXo	FANCL	55120	chr2:58390569:58390603:-,chr2:58390195:58390209:-	-0.29842	0.813143	9.14593	-6.65202	9.61901e-09	3.1679e-07	9.50177
110121	BoO4.pLSrHCTq6gdeU	UBIAD1	29914	chr1:11346260:11346309:+	-0.316325	0.803113	7.96525	-6.64855	9.75061e-09	3.20274e-07	9.48835
6400603	ifw9_pdQwu1TK7elKU	PVRIG	79037	chr7:99818935:99818984:+	-0.315325	0.80367	9.14076	-6.63842	1.01453e-08	3.32359e-07	9.44918
4260682	EgLJQqh466EdSO6_gk	NASP	4678	chr1:46084393:46084442:+	-0.249236	0.841342	7.96765	-6.62834	1.05536e-08	3.44826e-07	9.41023
4210431	lg247UMSKSLWrUnQEo	SRP19	6728	chr5:112200344:112200393:+	-0.333361	0.793685	10.4282	-6.62575	1.0661e-08	3.47421e-07	9.40024
4150494	rqQE._6idX2e_5JIBI	NIPBL	25836	chr5:37065136:37065185:+	0.274533	1.2096	8.6409	6.61468	1.11331e-08	3.61854e-07	9.35747
5270132	xm60reewT9UUHd_e1E	CBLB	868	chr3:105377375:105377424:-	0.278762	1.21315	9.20608	6.61185	1.12571e-08	3.64929e-07	9.34654
3400577	KowqTEZ512f375WH2w	EIF2S2	8894	chr20:32676416:32676465:-	0.252462	1.19124	7.36413	6.60671	1.14858e-08	3.71373e-07	9.32669
4850142	3sade93IC0OivjJrnk	FAM214A	56204	chr15:52874412:52874461:-	-0.268861	0.829975	8.90687	-6.60192	1.1703e-08	3.77414e-07	9.3082
7400114	3shEtNIA7eV.78ffrU	ANKRA2	57763	chr5:72848576:72848625:-	-0.326746	0.797333	8.43158	-6.59664	1.19475e-08	3.843e-07	9.2878
5090291	WtJMCj9XfiE9R5X3VA	ATG4C	84938	chr1:63300497:63300523:+,chr1:63307099:63307121:+	-0.246418	0.842987	9.31532	-6.591	1.22137e-08	3.91849e-07	9.26604
4590424	0f.heVxNILRYnVJeSU	PDCD2L	84306	chr19:34912448:34912497:+	-0.309393	0.806981	9.05042	-6.58725	1.23946e-08	3.96627e-07	9.25154
6330176	ul73eU9XLTXuXRRJ_c	KBTBD4	55709	chr11:47594224:47594273:-	-0.22423	0.856052	8.38642	-6.58633	1.24393e-08	3.97033e-07	9.24799
6350121	0x5JQih2h2idiSx9Fk	RASSF1	11186	chr3:50374641:50374690:-	-0.286091	0.820121	7.18556	-6.58175	1.26641e-08	4.03173e-07	9.23031
4890382	H553RqIGKNK60K55GM	ILVBL	10994	chr19:15226153:15226202:-	-0.318516	0.801894	8.00825	-6.57239	1.31362e-08	4.17132e-07	9.19419
5420398	iV7oPQVQfbpmzjFwLo	TRMT112	51504	chr11:64084768:64084817:-	0.283627	1.21725	11.6728	6.5594	1.38206e-08	4.37746e-07	9.14408
7040132	rS90d3wOsXQAnol3eU	ANKRD12	23253	chr18:9283332:9283381:+	0.262024	1.19916	8.51561	6.5406	1.48741e-08	4.69915e-07	9.07159
3840360	EsTX7P7P7.QTZQrnOo	LARP4	113251	chr12:50873696:50873745:+	0.358525	1.28211	8.79084	6.53049	1.54737e-08	4.87619e-07	9.0326
3890187	3984BKesiiv3iXJUKk	PRMT6	55170	chr1:107601283:107601332:+	-0.300227	0.812124	8.17455	-6.52803	1.56231e-08	4.91081e-07	9.02312
6900634	0KbofHPz54OHFBLiJU	CD69	969	chr12:9905708:9905757:-	0.403277	1.32251	8.10291	6.50956	1.67918e-08	5.26483e-07	8.95196
3370037	6SO_yFyVRKHk.J59Lg	BU935198	NA	chr7:106548946:106548995:+	-0.278074	0.824691	8.58424	-6.50153	1.73271e-08	5.39181e-07	8.921
7160348	l5cXJ5NzDtJ81wp7UY	MAPK6	5597	chr15:52357974:52358023:+	-0.27628	0.825717	10.9558	-6.50273	1.72461e-08	5.39181e-07	8.92562
1190452	iv17X__dOe.C5KeIVI	SYPL1	6856	chr7:105731443:105731492:-	-0.239339	0.847133	10.436	-6.50191	1.73014e-08	5.39181e-07	8.92246
1820072	6nFOFDt98hbv9Si7dE	PPP2R3C	55012	chr14:35564270:35564319:-	-0.256904	0.836882	10.0607	-6.47856	1.89525e-08	5.88285e-07	8.83256
7400671	xVf19R_A5D8hIpXuuA	FAM220A	84792	chr7:6369451:6369500:-	0.226653	1.17012	9.11278	6.46657	1.98604e-08	6.1493e-07	8.78641
5890678	Niq0l_574oB.U6goUY	SCIMP	388325	chr17:5113821:5113870:-	-0.271566	0.82842	9.62477	-6.46382	2.00744e-08	6.2001e-07	8.77584
2480224	Tfp3gqfh7EEuo53cxI	PGM3	5238	chr6:83881685:83881734:-	-0.292318	0.816589	8.02834	-6.44723	2.14167e-08	6.59827e-07	8.71201
1580133	6ptCxNtQNXt30n3eOc	CELF1	10658	chr11:47490350:47490399:-	0.332121	1.25886	7.52572	6.44635	2.14908e-08	6.60471e-07	8.7086
7210435	04FXhdyO9APWfQl3tI	RFC4	5984	chr3:186510344:186510393:-	-0.2379	0.847979	10.9867	-6.4414	2.19095e-08	6.71675e-07	8.68957
730673	KSffqL56n0u3e6.RSc	PCMTD2	55251	chr20:62906348:62906397:+	-0.219782	0.858695	8.1117	-6.43971	2.20542e-08	6.74446e-07	8.68308
7160707	3ddSK3kR1H0Tlvh3RI	TBC1D14	57533	chr4:7034491:7034540:+	-0.266687	0.831226	8.85635	-6.42697	2.31774e-08	7.07054e-07	8.6341
840292	Qp0RJ8Isnt3QG5nRL4	RBM15	64783	chr1:110889204:110889253:+	-0.286429	0.819929	9.74149	-6.42074	2.37477e-08	7.20909e-07	8.61013
3780068	lRy_KLIIo4UnIdU6D4	ATPIF1	93974	chr1:28564201:28564250:+	0.285775	1.21906	7.18675	6.42121	2.37037e-08	7.20909e-07	8.61196
6220551	TXeWMF78I4dJIEWb9M	DYRK1A	1859	chr21:38886742:38886791:+	0.292691	1.22492	9.26788	6.41745	2.40534e-08	7.28406e-07	8.59752
6220086	T1Rek_Tbqigfay87hE	DYNLL1	8655	chr12:120935896:120935945:+	0.249127	1.18849	12.7936	6.41544	2.42434e-08	7.32373e-07	8.58977
5270270	HpXlFIC2JHrXLSnuOA	GPN2	54707	chr1:27205902:27205951:-	-0.277994	0.824737	9.91611	-6.39657	2.60923e-08	7.86315e-07	8.5173
5700373	lazqZV5PnqO.eVGv_8	TRIP13	9319	chr5:917891:917940:+	-0.236711	0.848678	9.74236	-6.35679	3.04648e-08	9.15862e-07	8.36458
4280743	3Xm0SoJBcSIJJJ1UIg	RPL37	6167	chr5:40825634:40825683:-	0.289818	1.22249	7.29444	6.35599	3.056e-08	9.16504e-07	8.36151
3930059	H7xKuF73cnuN8UfQOo	E2F3	1871	chr6:20493837:20493886:+	0.267963	1.20411	9.90967	6.33769	3.28154e-08	9.81774e-07	8.29133
6220288	W3f95d8TuDviVENBLo	PRDM1	639	chr6:106557601:106557650:+	-0.34182	0.789045	9.54851	-6.33345	3.33604e-08	9.94336e-07	8.27509
5290717	opLIq5393IogH5SiEI	ZUFSP	221302	chr6:116966877:116966913:-,chr6:116957030:116957042:-	0.249481	1.18878	8.78051	6.33318	3.33955e-08	9.94336e-07	8.27406
3800470	uqVepLq.6kD1f3_TUQ	MBOAT7	79143	chr19:54677399:54677448:-	0.384621	1.30552	7.72192	6.32437	3.45599e-08	1.02654e-06	8.24028
4480504	B1x16l8Ttl76p8IUr4	CHAMP1	283489	chr13:115092555:115092604:+	-0.274542	0.826713	10.5778	-6.31837	3.53763e-08	1.04829e-06	8.21727
2230367	HneP1qkl.SOaSExBF4	CERK	64781	chr22:47080636:47080685:-	-0.308154	0.807675	9.10592	-6.31209	3.62506e-08	1.07164e-06	8.19322
1980164	HQEQrkkq1QKyejp4Hk	DHX32	55760	chr10:127525198:127525247:-	-0.318916	0.801672	8.2612	-6.3068	3.7004e-08	1.09131e-06	8.17295
20670	oub1CSIkCyU_4lJe_U	ZNF613	79898	chr19:52448899:52448948:+	-0.236041	0.849072	8.02067	-6.29289	3.906e-08	1.14921e-06	8.11967
5090040	rn6sR93wuty0KBdC04	ING1	3621	chr13:111372850:111372899:+	0.234382	1.1764	8.02164	6.2891	3.96393e-08	1.1635e-06	8.10516
2650370	xnL3utKaRQ4gKDkhXU	RFX5	5993	chr1:151313407:151313456:-	-0.245553	0.843493	10.9971	-6.28703	3.99591e-08	1.17012e-06	8.09725
4480674	unJBU_UUXHt1TXhzR4	NHLRC2	374354	chr10:115668307:115668356:+	0.241582	1.18229	8.24834	6.27568	4.176e-08	1.21998e-06	8.05382
5560398	inSCdV6RD9IsIna4xQ	DEGS1	8560	chr1:224380266:224380315:+	-0.339645	0.790236	9.44213	-6.2678	4.30581e-08	1.25495e-06	8.02366
1400059	Qkj0tRIXfnlXS4Qs54	ZBTB34	403341	chr9:129647594:129647643:+	0.222443	1.16671	7.44069	6.24524	4.69996e-08	1.36662e-06	7.93738
1440358	x1wiieL77q9zvx9Vzo	IKZF2	22807	chr2:213871514:213871563:-	0.2799	1.21411	7.28922	6.2183	5.21781e-08	1.51365e-06	7.83444
5820333	coan3AiF50x_cXX1Lo	RPUSD2	27079	chr15:40866564:40866613:+	-0.238187	0.84781	10.27	-6.20934	5.40229e-08	1.56352e-06	7.80022
620543	9OCzCXcercz7g015f0	SLC4A7	9497	chr3:27414299:27414348:-	-0.25252	0.839429	9.06647	-6.20265	5.54428e-08	1.60088e-06	7.77467
5340148	T1zl9FIMH6i65SAci0	CNEP1R1	255919	chr16:50070511:50070560:+	0.240491	1.1814	9.11577	6.20033	5.59423e-08	1.61155e-06	7.76584
1230242	W9EVl6.fgu56tfV3nU	UBE2L3	7332	chr22:21978188:21978237:+	0.333142	1.25975	8.59947	6.18997	5.82357e-08	1.67374e-06	7.72628
290358	6XY3xT6X9V6UstRdLI	SGMS1	259230	chr10:52066939:52066988:-	0.241203	1.18198	7.76726	6.17906	6.075e-08	1.74197e-06	7.68466
2680129	lrode6cVTSBCpwq.Oo	ZNF609	23060	chr15:64977999:64978048:+	0.30103	1.23202	7.40113	6.17157	6.2538e-08	1.78911e-06	7.6561
5570653	K7RF55XH3F13H0WZ54	TM7SF2	7108	chr11:64883368:64883417:+	-0.253478	0.838871	8.79611	-6.16999	6.2921e-08	1.79592e-06	7.65009
1470133	lUg7Su6L6mhCLeeOKE	ZNF197	10168	chr3:44686480:44686529:+	0.274556	1.20962	7.13529	6.16269	6.47268e-08	1.84323e-06	7.62223
4220161	9vxM7QewSytUDqVPVc	ZNF518A	9849	chr10:97922165:97922214:+	-0.243606	0.844632	7.44258	-6.16063	6.52429e-08	1.85367e-06	7.61441
1440551	rPYriqtCaIp2i2iAns	UBL5	59286	chr19:9938654:9938703:+	0.237965	1.17933	7.4454	6.1495	6.81173e-08	1.93092e-06	7.57197
2370671	cQd0kXtO1dLIHvgFCU	TSPAN12	23554	chr7:120428717:120428766:-	0.237125	1.17864	7.58671	6.13935	7.08466e-08	1.99937e-06	7.5333
2350053	cjqO7E76s1xx.u.03U	GFPT1	2673	chr2:69552530:69552579:-	0.330082	1.25708	10.2707	6.13932	7.08541e-08	1.99937e-06	7.5332
430142	Klcw.QJUBUC6BdQCKA	HSPA4	3308	chr5:132439944:132439993:+	0.365622	1.28844	8.12331	6.13653	7.16229e-08	2.01649e-06	7.52257
2510048	Bu13fXE.tXiLHUY8co	FBXO30	84085	chr6:146119894:146119943:-	0.244678	1.18483	8.38278	6.13507	7.20284e-08	2.02331e-06	7.51702
5390246	Boq4S6WVClRifvf738	CCR7	1236	chr17:38710167:38710216:-	-0.346565	0.786454	10.8774	-6.13163	7.29938e-08	2.0458e-06	7.50391
7050192	rSfS3p3cMoQCUtTu_0	GOLPH3L	55204	chr1:150618965:150619014:-	0.268456	1.20452	8.63051	6.12479	7.49509e-08	2.09593e-06	7.47787
7400669	BFq7eaygQip4iretek	UNK	85451	chr17:73821704:73821753:+	-0.390813	0.7627	8.03898	-6.12043	7.62245e-08	2.12675e-06	7.46129
6620392	upUk6dF7Vup7v377.0	LFNG	3955	chr7:2567898:2567947:+	-0.263991	0.832781	6.8648	-6.11837	7.68354e-08	2.13899e-06	7.45343
2630189	0UuayX_1fTl.Q94uoo	JADE3	9767	chrX:46920265:46920314:+	0.23989	1.1809	7.97721	6.11612	7.75074e-08	2.15287e-06	7.44486
1850156	c57HPUV.oZdNShkih0	CLDN23	137075	chr8:8561463:8561512:+	0.310191	1.23987	7.20615	6.11196	7.8764e-08	2.18289e-06	7.42903
2900435	r3ug_u1e8kOkiFJeiU	SAP18	10284	chr13:21722710:21722759:+	0.254805	1.19317	7.78714	6.10325	8.14589e-08	2.25255e-06	7.39592
430390	f_6qmSTUZfnlff04Lc	ENGASE	64772	chr17:77084363:77084412:+	0.30572	1.23604	7.20206	6.1019	8.18864e-08	2.25934e-06	7.39077
6400647	i0NA17XLu5Lt9pXuhE	EHD4	30844	chr15:42191828:42191877:-	-0.268878	0.829965	10.3484	-6.09266	8.48633e-08	2.33628e-06	7.35563
4860114	um0iUnihKfl6H3sIyg	ACKR3	57007	chr2:237490432:237490481:+	0.269467	1.20536	7.4545	6.09119	8.53461e-08	2.34438e-06	7.35005
3800537	WWOITW6.XRdRTEaXOc	PLEKHB2	55041	chr2:131890500:131890549:+	0.267791	1.20396	9.25049	6.08787	8.64495e-08	2.36944e-06	7.33741
6940487	EKJCOKI6kr.rCJVS94	INO80D	54891	chr2:206858829:206858878:-	0.235162	1.17704	7.9079	6.08012	8.90735e-08	2.43598e-06	7.30799
3060110	Wlx.h.xvVPXu8UX11Y	SRSF6	6431	chr20:42092142:42092191:+	-0.313201	0.804854	11.6021	-6.06681	9.37734e-08	2.55888e-06	7.2574
3850192	Bukr4iKIOegIoQv4ik	ACRC	93953	chrX:70833247:70833296:+	0.227251	1.1706	6.78469	6.05821	9.69388e-08	2.63946e-06	7.22473
6590661	Z5UZO6CcrqHT1w95b4	MED22	6837	chr9:136207792:136207841:-	-0.339777	0.790163	9.44531	-6.05543	9.79855e-08	2.66212e-06	7.21417
5270239	Qn_BRKKiO_0DnEu4E4	TUBD1	51174	chr17:57936946:57936995:-	0.294005	1.22604	6.87357	6.04732	1.01098e-07	2.74068e-06	7.18341
2450020	W9tBJL0XLi74h3q3i4	NOP56	10528	chr20:2637290:2637339:+	0.358678	1.28225	7.35338	6.0389	1.04438e-07	2.82507e-06	7.15143
7610189	0TVTvweER6qdL7uew4	ZNF706	51123	chr8:102209307:102209356:-	-0.213514	0.862434	7.63188	-6.03486	1.06076e-07	2.86314e-06	7.13612
5560088	ZQh.k7S5dBZju6JBgk	UBXN7	26043	chr3:196098807:196098856:-	0.296717	1.22835	7.16184	6.03001	1.08081e-07	2.91092e-06	7.11771
2190470	0F1BV51REuEhaAuCLQ	KLF10	7071	chr8:103662338:103662387:-	-0.276266	0.825725	7.22419	-6.02482	1.10263e-07	2.96325e-06	7.09805
4480280	uOd.yBqAadI157pGqU	BRPF3	27154	chr6:36200294:36200343:+	0.327094	1.25448	8.02699	6.01786	1.13261e-07	3.03725e-06	7.07166
4830343	HuvglUkCgOiCsiiOUQ	ORC6	23594	chr16:46729976:46729997:+,chr16:46731370:46731397:+	0.247659	1.18728	9.69395	6.01029	1.16616e-07	3.12049e-06	7.04295
2760563	EKV73su.fNdESLIAl4	ANKRD28	23243	chr3:15708991:15709040:-	0.271982	1.20747	7.65851	6.00319	1.19851e-07	3.20016e-06	7.01604
4890647	ZxJFVFxHooS0gJTtS0	TRMT1L	81627	chr1:185089233:185089282:-	0.229699	1.17259	8.94656	5.9955	1.23455e-07	3.28932e-06	6.9869
1110072	NUXpIA3H3EvqnhIXVo	PEX16	9409	chr11:45931793:45931842:-	-0.348124	0.785605	8.84813	-5.99031	1.25944e-07	3.34844e-06	6.96728
6420739	6n6Sz9J6eig_iApVBQ	PGM3	5238	chr6:83878962:83879011:-	-0.210188	0.864424	7.69186	-5.98627	1.27921e-07	3.39372e-06	6.95197
1070593	lUfeKDoXrsER_DO7jk	KLHL2	11275	chr4:166243893:166243942:+	0.22458	1.16844	7.50768	5.98349	1.29298e-07	3.42296e-06	6.94143
6270301	lUrldQfJXgP545UQTk	RAB33A	9363	chrX:129318477:129318526:+	-0.275669	0.826067	8.11529	-5.97984	1.31127e-07	3.46397e-06	6.92763
1980088	iYywPNTnrF7gLCV6jU	TMEM33	55161	chr4:41962264:41962313:+	-0.240524	0.846438	8.90349	-5.97792	1.32097e-07	3.4822e-06	6.92038
670128	BlLujPul3dCET4R7Ic	PRDM10	56980	chr11:129769984:129770033:-	0.220687	1.16529	7.83331	5.97656	1.32794e-07	3.49315e-06	6.9152
2030228	lcNUrC0JcQ5XIoIsAU	ATG5	9474	chr6:106632438:106632487:-	0.218889	1.16384	6.92739	5.97027	1.36044e-07	3.57108e-06	6.89143
5570524	N4X93pVSdy7_LAoh4o	LRRC42	115353	chr1:54433628:54433677:+	-0.315221	0.803728	10.0955	-5.9596	1.41749e-07	3.69161e-06	6.85104
5670181	9KIjIlO70vuhe1uqRI	TMEM181	57583	chr6:159056283:159056332:+	-0.256408	0.83717	8.53571	-5.95946	1.41825e-07	3.69161e-06	6.85052
4780524	B0R6ZwlcQu0oe6AJfU	ZNF274	10782	chr19:58724299:58724348:+	-0.246118	0.843162	7.20519	-5.96101	1.40983e-07	3.69161e-06	6.85637
2190220	cSU3eS93S5KS99d0p4	TTF2	8458	chr1:117644958:117645007:+	-0.244927	0.843859	10.358	-5.96013	1.41461e-07	3.69161e-06	6.85304
5570646	WFY10lkdYtS5NXSP3c	SCML1	6322	chrX:17768225:17768274:+	0.244234	1.18446	7.0128	5.9565	1.43446e-07	3.72599e-06	6.83934
6450685	fye1.BFkgVXVIIImNU	PLXNA1	5361	chr3:126756007:126756056:+	-0.223749	0.856337	6.56061	-5.94689	1.48848e-07	3.85825e-06	6.803
1050097	BBSeyAwlvV4gV1l49U	POU3F1	5453	chr1:38509993:38510042:-	-0.252796	0.839268	6.83034	-5.94321	1.50969e-07	3.89694e-06	6.78909
1300762	Hekkk1YiRNN1El6wPU	STEAP3	55240	chr2:120023010:120023059:+	-0.223671	0.856384	7.55711	-5.94344	1.50839e-07	3.89694e-06	6.78994
2450634	uqErQ72dFfSl0nkI0k	POLR3H	171568	chr22:41921959:41922008:-	-0.350615	0.78425	8.11313	-5.93961	1.53075e-07	3.9431e-06	6.77548
4920082	0e76KSeYS9HfepO8Pk	BEND4	389206	chr4:42120374:42120423:-	0.23972	1.18076	7.86275	5.93207	1.57576e-07	4.05064e-06	6.74699
7610746	NBcJIRok81o0lERu9U	NEUROG2	63973	chr4:113434819:113434868:-	0.260504	1.1979	7.6381	5.93088	1.58299e-07	4.06084e-06	6.74249
3610156	BUT5or3uEOUVNDcHBI	CDKL3	51265	chr5:133643880:133643929:-	0.241718	1.1824	6.88644	5.92651	1.60978e-07	4.12103e-06	6.72599
1300441	xopB7pPn18FJ067uDs	ZZZ3	26009	chr1:78030674:78030723:-	0.238976	1.18015	9.38643	5.9204	1.64799e-07	4.21018e-06	6.70294
3870242	T9Hh5pO127fd4.7rE4	SLC25A36	55186	chr3:140695995:140696044:+	0.2555	1.19375	8.48699	5.90767	1.7306e-07	4.41215e-06	6.65486
5360653	xeqXuyUurnPe4Bw0wk	CPT2	1376	chr1:53679620:53679669:+	-0.288647	0.818669	10.0412	-5.90413	1.75429e-07	4.46338e-06	6.6415
6100411	rnFyh8J44J_nXLj66U	FKBP14	55033	chr7:30053412:30053461:-	0.218459	1.16349	7.3852	5.89511	1.81603e-07	4.61101e-06	6.60751
1690326	3uKX6Cod.eSMewMQsU	PGRMC2	10424	chr4:129191326:129191375:-	-0.250237	0.840758	10.1257	-5.89104	1.84467e-07	4.67417e-06	6.59214
5390161	BdXlXor7fQnuh96j_Q	DUSP5	1847	chr10:112271075:112271124:+	0.243164	1.18359	10.5416	5.88604	1.88038e-07	4.75494e-06	6.5733
650008	ogo94ITRqRXp0knVCg	ANKRD16	54522	chr10:5920137:5920186:-	-0.261073	0.834467	7.25356	-5.88351	1.89875e-07	4.77708e-06	6.56375
6280672	ZM9TXlQV9d1TXQAKlM	VMP1	81671	chr17:57917736:57917785:+	-0.232714	0.851033	10.2972	-5.88418	1.89387e-07	4.77708e-06	6.56627
2190687	9X0qSCEed.sFSUUUAI	ZSCAN32	54925	chr16:3432352:3432401:-	-0.226026	0.854987	7.96738	-5.88324	1.90067e-07	4.77708e-06	6.56275
1110114	TctET1UxT9u89E9VsU	DIMT1	27292	chr5:61684398:61684447:-	-0.258575	0.835913	10.2123	-5.88208	1.90918e-07	4.78875e-06	6.55837
4220059	lq3_7V6TPNN9OgINR4	MBTPS2	51360	chrX:21903006:21903055:+	-0.2404	0.84651	8.04496	-5.87859	1.93491e-07	4.84353e-06	6.54521
1500162	Kd6OKiLrbiet_qRDxU	PPP1R3F	89801	chrX:49143816:49143865:+	0.268785	1.20479	7.30436	5.8572	2.10024e-07	5.24679e-06	6.46466
6770348	WvsfXp6izyiOosiPR8	MTFR1	9650	chr8:66622441:66622490:+	-0.274563	0.8267	8.45358	-5.85494	2.11855e-07	5.2819e-06	6.45613
2100427	KEv0yf9dVT87s_uEuo	FBXO11	80204	chr2:48034230:48034279:-	0.225808	1.16943	9.13137	5.84495	2.20117e-07	5.47029e-06	6.41855
2450064	luDHV5JAQiOkO.1_9U	NFE2L2	4780	chr2:178095546:178095595:-	0.308091	1.23807	10.0902	5.84462	2.20397e-07	5.47029e-06	6.4173
20446	3h4ZBUbsHtJaleLDZ8	CEBPB	1051	chr20:48808976:48809025:+	0.334983	1.26136	9.16013	5.84422	2.20733e-07	5.47029e-06	6.41581
1240477	964df114E6Fj6kySOk	RTN4IP1	84816	chr6:107035596:107035645:-	-0.248064	0.842025	7.9831	-5.84333	2.21492e-07	5.4774e-06	6.41243
1570280	TqKerhejzcS4kh8DoE	GCC1	79571	chr7:127220731:127220780:-	0.254428	1.19286	8.39097	5.84284	2.21902e-07	5.4774e-06	6.41062
5050500	3X60iodK.qEkQngp6I	ZBTB9	221504	chr6:33425113:33425162:+	-0.23775	0.848067	8.09536	-5.83702	2.26909e-07	5.58989e-06	6.3887
7150128	rXAbK5ElJuBzCiVFdk	SGOL1	151648	chr3:20212538:20212587:-	-0.226116	0.854934	7.83186	-5.83374	2.29778e-07	5.64934e-06	6.37636
6860382	WnVdKd59uFbhU4VEuc	OGFR	11054	chr20:61445076:61445125:+	-0.30304	0.810543	8.2505	-5.83233	2.31022e-07	5.66871e-06	6.37105
5720767	H3WhVfVXRdSkqEgwO8	REXO1	57455	chr19:1815260:1815309:-	-0.276284	0.825715	7.62068	-5.82916	2.33837e-07	5.72646e-06	6.35916
5960450	rqVR5F56SgMDg78eLE	SLC35C2	51006	chr20:44978372:44978421:-	-0.21994	0.858601	7.93766	-5.82355	2.38916e-07	5.83934e-06	6.33805
6250040	KfUH1DPzU9vuhUSPk0	NAB1	4664	chr2:191557031:191557080:+	0.267102	1.20339	7.9999	5.81993	2.42252e-07	5.90924e-06	6.32444
4050673	0zHXK16hIMvGF3qEoE	ZNRD1	30834	chr6_apd_hap1:1269438:1269487:+	0.247252	1.18694	8.48403	5.80939	2.52214e-07	6.14017e-06	6.28486
4590224	uhfkPyDQkriEqILOXk	EVI2A	2123	chr17:29645164:29645213:-	-0.282967	0.821899	8.57234	-5.80753	2.54019e-07	6.172e-06	6.27786
4120753	N8t5EuJCr0Tk9.zHno	ZZZ3	26009	chr1:78030322:78030371:-	0.250619	1.18972	8.99395	5.79255	2.68992e-07	6.52304e-06	6.22162
7560047	iBoe4NZ3_2gniQnun8	CIRBP	1153	chr19:1272838:1272887:+	-0.224505	0.855889	11.4125	-5.78967	2.71972e-07	6.58248e-06	6.2108
7040014	ElKvNSCYtVDlxhCEl8	CRK	1398	chr17:1339924:1339973:-	0.287416	1.22045	7.40556	5.78479	2.77086e-07	6.69318e-06	6.19251
2850068	Bq97Al4HV.wC5cuMik	CNOT6L	246175	chr4:78639743:78639792:-	0.301637	1.23254	7.37659	5.77611	2.86436e-07	6.90561e-06	6.15993
5810209	NXMJ5W6SG.FdzRIX9E	ABCA6	23460	chr17:67077220:67077269:-	-0.22772	0.853983	8.09374	-5.77437	2.88343e-07	6.93812e-06	6.15341
5870184	rfgpce01ECdf.xqTVM	SP110	3431	chr2:231036417:231036466:-	-0.242432	0.845319	7.06763	-5.77381	2.88961e-07	6.93953e-06	6.15131
630673	WSvO46XO6C4lKhZBXk	TOE1	114034	chr1:45809181:45809230:+	-0.226506	0.854702	7.21123	-5.76844	2.94947e-07	7.06961e-06	6.13118
2060037	BLnCuEdRQUi4ipIyko	ZBTB43	23099	chr9:129597203:129597252:+	0.302369	1.23317	7.90171	5.76495	2.98909e-07	7.15078e-06	6.11808
7570195	Nh7uCW.u63U7K57vVo	KIAA0355	9710	chr19:34846168:34846217:+	0.221577	1.16601	8.22423	5.76211	3.02169e-07	7.21486e-06	6.10743
4900474	cvD5.5K_Ed0XhI47D0	MED23	9439	chr6:131908045:131908094:-	-0.219057	0.859127	7.65726	-5.7604	3.04149e-07	7.2482e-06	6.10102
7380768	iujJP_CuFuPeygiew0	FAM199X	139231	chrX:103435757:103435806:+	0.256121	1.19426	7.46621	5.75867	3.06163e-07	7.28222e-06	6.09454
6110187	NKdH5f6fXvh99WFSAk	CSNK2A2	1459	chr16:58192026:58192075:-	0.244177	1.18442	9.93121	5.75696	3.08158e-07	7.31565e-06	6.08817
1440451	0tRFqeXw3tefoi4fsI	EXOSC2	23404	chr9:133580002:133580051:+	-0.244394	0.84417	8.4404	-5.75282	3.13075e-07	7.40593e-06	6.07263
5900112	3kjIu8WGroAnGg2Uo4	ZNF830	91603	chr17:33289515:33289564:+	0.273574	1.2088	9.07965	5.75275	3.13153e-07	7.40593e-06	6.07238
1690706	c0IJVNnNpesS6d1mI8	HIST1H3H	8357	chr6:27777958:27778007:+	0.226613	1.17008	7.15248	5.75205	3.13992e-07	7.41164e-06	6.06976
4920669	oi5F3_HK1SjVftXoso	OXSR1	9943	chr3:38296628:38296677:+	-0.205656	0.867144	10.458	-5.74854	3.18222e-07	7.49723e-06	6.05662
6550025	QBBnlu7edxepCdCh1c	TRAPPC12	51112	chr2:3482996:3483045:+	-0.272001	0.82817	9.02811	-5.7435	3.24401e-07	7.62834e-06	6.03775
1300037	ZX4qajgef7h_gKxnno	DDX28	55794	chr16:68055326:68055375:-	-0.258196	0.836133	7.30322	-5.74217	3.26054e-07	7.65271e-06	6.03276
5360204	BrKgPKvS.NHoT0opC0	NMD3	51068	chr3:160969178:160969227:+	-0.232959	0.850888	8.39035	-5.73832	3.30881e-07	7.75135e-06	6.01834
7330164	3t7554CO3u5ezQTuH0	DENR	8562	chr12:123255448:123255497:+	-0.219375	0.858938	11.1399	-5.73689	3.32694e-07	7.77914e-06	6.01297
1190026	Hkie59ehuPV.6Ceheg	APOBEC3G	60489	chr22:39482320:39482369:+	-0.234523	0.849966	10.7296	-5.73422	3.36096e-07	7.84392e-06	6.00299
1410020	HSV3JIm0uS27zVp.xI	TMCO3	55002	chr13:114203958:114204007:+	-0.214574	0.861801	8.3495	-5.73094	3.40323e-07	7.92769e-06	5.99072
5910148	9rVN1CubTOSg6fgEIo	ACYP1	97	chr14:75520238:75520287:-	0.267056	1.20335	9.25899	5.72064	3.53958e-07	8.22985e-06	5.95217
3780717	3pKX73R5XcKgfrR2kc	SRXN1	140809	chr20:627643:627692:-	-0.2213	0.857792	8.08234	-5.71568	3.60709e-07	8.37113e-06	5.93363
7560538	6vX0uvl0fm.1xCOwh4	ITCH	83737	chr20:33099121:33099170:+	-0.2246	0.855832	7.52703	-5.71309	3.64283e-07	8.43831e-06	5.92396
2810162	Nes6GjmSj8owntFS1U	LAT2	7462	chr7:73643532:73643581:+	-0.236168	0.848997	10.0109	-5.71005	3.68522e-07	8.52062e-06	5.9126
6620689	fs05Kte43JSiSU8Fy4	MTHFD2	10797	chr2:74441559:74441608:+	0.20361	1.15158	11.6383	5.7027	3.78988e-07	8.7463e-06	5.88513
5310181	cEKReT0SmleJF6veH8	CTC1	80169	chr17:8131227:8131276:-	-0.319978	0.801082	8.19099	-5.69849	3.85111e-07	8.85615e-06	5.8694
1440564	ZBTVInpiKOieroB5.k	RUNX3	864	chr1:25226136:25226185:-	0.224315	1.16822	12.3945	5.69845	3.85174e-07	8.85615e-06	5.86924
3060661	6PlAxH.UD_1QSV7CUk	FAM188A	80013	chr10:15820289:15820338:-	-0.246155	0.84314	8.37952	-5.68791	4.00941e-07	9.20164e-06	5.82988
1500152	BXKl.7o_EstV1sonRI	ACP1	52	chr2:277740:277789:+	-0.213459	0.862467	10.0789	-5.67961	4.13802e-07	9.47928e-06	5.7989
510129	3ZDiyp6t2lOgJMXS50	AP4B1	10717	chr1:114437851:114437900:-	0.288046	1.22099	10.0308	5.67243	4.2526e-07	9.72381e-06	5.77211
5310332	unghLpTktYiiy63l3A	LCMT2	9836	chr15:43620386:43620435:-	-0.214094	0.862088	8.97928	-5.67017	4.28936e-07	9.78984e-06	5.76367
6330243	l6KU4uK4CXjv.VpS74	VPS33B	26276	chr15:91542184:91542233:-	-0.204057	0.868106	8.39116	-5.66673	4.34587e-07	9.90061e-06	5.75083
5090402	Hi5zUUpOAtQuazoYqA	ARID4B	51742	chr1:235377177:235377226:-	0.327009	1.25441	8.69067	5.66442	4.38423e-07	9.9697e-06	5.74221
1580487	HqKvflISBxL1Pt2634	CHD7	55636	chr8:61779109:61779158:+	0.189078	1.14004	8.9131	5.66056	4.44892e-07	1.00983e-05	5.72784
130121	QURHfkif0rvHSeTLxk	HSF2	3298	chr6:122753515:122753564:+	-0.234213	0.850149	8.34072	-5.65596	4.52748e-07	1.02579e-05	5.71068
1010161	613lNlRl1euUqBKzSY	ARL4A	10124	chr7:12726560:12726609:+	-0.2434	0.844752	6.65407	-5.64623	4.69802e-07	1.06249e-05	5.67441
6840064	Zni4ry6i60D6x36KCA	BICD2	23299	chr9:95474163:95474212:-	0.263659	1.20052	9.29076	5.64464	4.7264e-07	1.06696e-05	5.6685
290315	WE5Vi5oIo.EKJzuLlo	SENP5	205564	chr3:196657733:196657782:+	0.24403	1.1843	7.40579	5.64184	4.77703e-07	1.07644e-05	5.65805
5090671	QWq7Z1IXOOH7yUCHlE	GDF15	9518	chr19:18499687:18499736:+	-0.338231	0.791011	6.94989	-5.64061	4.79936e-07	1.07951e-05	5.65348
3850722	6qwiH5.Ur2R.Suyeqk	TMEM185B	79134	chr2:120979263:120979312:-	-0.267283	0.830883	8.32818	-5.63897	4.82937e-07	1.08429e-05	5.64737
5670465	ct0mK7AvvZZug7i7v4	ADM	133	chr11:10328769:10328818:+	-0.397889	0.758968	7.13416	-5.63685	4.86826e-07	1.09105e-05	5.6395
2070753	EhXk_QBEr2r1cLVEuw	PRDM10	56980	chr11:129770556:129770605:-	0.191048	1.14159	7.30463	5.63296	4.94075e-07	1.1053e-05	5.62501
6840075	He6I5Uo.h2pfIH_TJI	PNP	4860	chr14:20945051:20945100:+	-0.220368	0.858346	10.3502	-5.62928	5.01034e-07	1.11864e-05	5.61129
5390497	ZqVSJy_e3rv564ATiQ	LSMEM1	286006	chr7:112130528:112130577:+	0.238315	1.17961	6.53959	5.62885	5.01841e-07	1.11864e-05	5.60972
240463	f5Jp5RonbJ5J.oosJo	RNF216P1	441191	chr7:5013689:5013738:+	0.196067	1.14557	7.46881	5.62433	5.10525e-07	1.13596e-05	5.59289
2570019	ipUX0u7gHYLn60Xg_8	DDIAS	220042	chr11:82645321:82645370:+	0.243511	1.18387	8.74682	5.6166	5.25733e-07	1.16771e-05	5.56411
6860678	KZG_akiZCkxFIAZ7Xs	HNRNPDL	9987	chr4:83346717:83346766:-	0.325898	1.25344	9.47372	5.60867	5.41786e-07	1.20122e-05	5.53462
2230424	KEReiKE.gBHvfFdgV4	RBM25	58517	chr14:73587921:73587970:+	0.284971	1.21839	9.75989	5.60074	5.58321e-07	1.23347e-05	5.50515
430050	HRHtFKvP5NQqJ6D4sU	BAMBI	25805	chr10:28971562:28971611:+	0.410942	1.32955	7.32222	5.60081	5.58166e-07	1.23347e-05	5.50542
7150427	6d4iRIopAJ97qO5y2k	ARMCX3	51566	chrX:100881592:100881641:+	0.2296	1.17251	7.40664	5.59839	5.6332e-07	1.24231e-05	5.49641
1500131	fHgJLTmDoq537snrSo	CPEB4	80315	chr5:173384956:173385005:+	0.273606	1.20883	7.25373	5.59519	5.7019e-07	1.25523e-05	5.48453
3710373	H9F5JQaXoNkCIRR3qQ	RCC1	1104	chr1:28865195:28865244:+	0.210049	1.15673	9.65542	5.59366	5.73508e-07	1.2603e-05	5.47884
6620475	Ez7e5ThfTjFLiCUpyI	ORC2	4999	chr2:201775277:201775326:-	-0.228179	0.853712	9.27049	-5.59301	5.74914e-07	1.26115e-05	5.47644
4180577	3hNJuEkohlSigikgu8	FXR1	8087	chr3:180685938:180685987:+	0.219748	1.16453	9.79532	5.58966	5.8227e-07	1.27504e-05	5.46398
2480577	Z994OdWBx4f4IrJdeU	PDE4B	5142	chr1:66839816:66839865:+	0.254696	1.19308	9.14783	5.58765	5.86709e-07	1.2825e-05	5.45653
460039	lXLhK5QivOMav36t44	MTMR3	8897	chr22:30423553:30423602:+	0.290653	1.22319	8.25496	5.58249	5.98288e-07	1.30551e-05	5.43738
5360239	f5woU84pxJDkWpJJQo	PSMD10	5716	chrX:107330995:107331044:-	0.211744	1.15809	9.35687	5.57939	6.05361e-07	1.31661e-05	5.42586
1690630	uske9697_RlLqiIMCI	FAM43A	131583	chr3:194409702:194409751:+	0.260627	1.198	7.75246	5.57933	6.05495e-07	1.31661e-05	5.42564
4760538	rlHpSl1Skrv870kMCs	ZC3H3	23144	chr8:144519840:144519889:-	-0.289103	0.818411	8.91732	-5.57803	6.08474e-07	1.32066e-05	5.42083
4210762	ZT0L1VKQ5oSIsF2iUI	MRPL46	26589	chr15:89002994:89003043:-	-0.221664	0.857576	10.2377	-5.5776	6.09486e-07	1.32066e-05	5.4192
3420253	Nzhfjn6JPdPYikSDQU	CSTF3	1479	chr11:33163431:33163472:-,chr11:33163301:33163308:-	-0.232167	0.851355	8.2084	-5.57644	6.12166e-07	1.32416e-05	5.4149
4780196	WK6ReUMn_0NElUygbc	CD300A	11314	chr17:72480599:72480648:+	-0.229314	0.853041	9.13089	-5.57176	6.23102e-07	1.34547e-05	5.39755
7650431	rh.nvccCnpOFvCSntc	SLC39A6	25800	chr18:33691161:33691210:-	0.237902	1.17928	8.50812	5.57008	6.27069e-07	1.35168e-05	5.39133
6510368	HS7aZF083uT_.9epLU	FAM178A	55719	chr10:102724690:102724739:+	0.22268	1.1669	8.43583	5.56807	6.31858e-07	1.35964e-05	5.38387
4290196	TFUliF2mIewcuO.sQU	SCRIB	23513	chr8:144873143:144873192:-	-0.329196	0.79598	8.7992	-5.56518	6.38826e-07	1.37226e-05	5.37312
20243	l50KRBd6nosih3rqCs	PRDM4	11108	chr12:108126736:108126785:-	0.268591	1.20463	8.21593	5.56385	6.42048e-07	1.3768e-05	5.36819
50601	fbkkP1LgXsfoTSsuLc	PURA	5813	chr5:139495769:139495818:+	0.260482	1.19788	8.37684	5.55599	6.61418e-07	1.41589e-05	5.33906
5820768	QElrAaDRs69.e6t7pE	DEF8	54849	chr16:90034280:90034329:+	-0.253784	0.838694	8.14286	-5.55334	6.68084e-07	1.4277e-05	5.32924
5910300	6BVx9xJ77TR4tJHRek	RAB24	53917	chr5:176728727:176728776:-	-0.209462	0.86486	8.75946	-5.54276	6.95344e-07	1.48152e-05	5.29005
2450725	iyq_JRTeFkJ5tu2Wvc	SLC3A2	6520	chr11:62648437:62648486:+	0.292974	1.22516	7.98507	5.54265	6.95654e-07	1.48152e-05	5.28961
5270296	0V6CMrJByHtv.romvQ	TFB2M	64216	chr1:246704300:246704349:-	-0.231838	0.85155	10.3506	-5.53893	7.05494e-07	1.4999e-05	5.27585
1110494	rlBFB2yfy6SOoutEh0	TMEM194A	23306	chr12:57449896:57449945:-	0.23819	1.17951	8.33048	5.53701	7.10634e-07	1.50824e-05	5.26874
6510553	iURHRR1Sfdu1LgFXgU	ARID3A	1820	chr19:972539:972588:+	-0.333084	0.793838	10.1294	-5.52883	7.32936e-07	1.55258e-05	5.23846
4760504	0e5JLp3u7A5zkeKMRA	PTEN	5728	chr10:89728348:89728397:+	-0.217865	0.859837	11.7588	-5.52844	7.34023e-07	1.55258e-05	5.23701
2750133	x6rn17rLt.Ss1vUcnE	ZNF26	7574	chr12:133588859:133588908:+	0.202646	1.15081	7.51708	5.52647	7.39497e-07	1.5615e-05	5.22973
3710711	Z1J957X3_6IkK4TESI	TRIM73	375593	chr7:74299455:74299489:-	-0.308514	0.807473	8.24115	-5.5135	7.76613e-07	1.63708e-05	5.18176
2510204	9qDd_iB4p4qyKizlQs	WIBG	84305	chr12:56295311:56295360:-	-0.217103	0.860291	8.73317	-5.51232	7.80091e-07	1.64163e-05	5.17738
2510239	KqUCK7yvQKeYIgynHo	TRIM56	81844	chr7:100733477:100733526:+	0.195284	1.14495	7.68106	5.51099	7.84011e-07	1.64709e-05	5.17247
2060088	uXRKlUK7WLu_reBmAw	CLCN7	1186	chr16:1495358:1495407:-	-0.379508	0.768699	10.0281	-5.507	7.95917e-07	1.6688e-05	5.15771
6450669	f0gC47oTKKQ7uIfqr0	ANLN	54443	chr7:36492761:36492810:+	0.217617	1.16281	7.782	5.50663	7.97037e-07	1.6688e-05	5.15633
430672	W59dKlRT4Ir48JQULs	HSPA8	3312	chr11:122928429:122928478:-	0.253277	1.19191	13.9975	5.49876	8.21054e-07	1.7162e-05	5.12725
2640008	i4et1wUK5HiCQ0Gra0	DYRK1A	1859	chr21:38885567:38885616:+	0.301944	1.2328	8.18145	5.49676	8.27257e-07	1.72626e-05	5.11988
2320647	NirukA6Jf0TXLrpT_s	ARMCX3	51566	chrX:100881963:100882012:+	0.221662	1.16608	7.80634	5.49427	8.3506e-07	1.73962e-05	5.11069
3940678	QV0DMHXVEFFcO5dLeo	RAB2A	5862	chr8:61535310:61535359:+	-0.212418	0.863089	7.15513	-5.49376	8.36695e-07	1.7401e-05	5.10877
5310717	NoXN6F3SR7AMv_v_6Q	NIN	51199	chr14:51186819:51186868:-	-0.250326	0.840707	9.9046	-5.49297	8.39185e-07	1.74236e-05	5.10586
6420368	Wp7sk10uQBUnUg.0Xo	RWDD2A	112611	chr6:83906070:83906119:+	-0.251523	0.840009	8.3327	-5.49236	8.41117e-07	1.74346e-05	5.10361
4220097	EUoUKdKji6iI6vMe1c	EXO5	64789	chr1:40981486:40981535:+	-0.203569	0.8684	7.81477	-5.49158	8.43592e-07	1.74567e-05	5.10073
4760113	Tn3gFKC6GoFS.pS6jE	KNOP1	400506	chr16:19721831:19721854:-,chr16:19718518:19718543:-	-0.211151	0.863848	7.81831	-5.48901	8.51788e-07	1.7597e-05	5.09126
4200253	QSRI0eU3ngecC5_uU4	C14orf28	122525	chr14:45375962:45376011:+	-0.199356	0.870939	6.74746	-5.48376	8.68819e-07	1.7919e-05	5.07187
6040204	Qt.sP9EFntT7_KO8XE	ATP11C	286410	chrX:138808843:138808892:-	-0.226632	0.854628	8.26626	-5.4825	8.72968e-07	1.79747e-05	5.06721
2140273	xoUv41Px71hTCfTeW4	PRIM1	5557	chr12:57133078:57133113:-,chr12:57132296:57132309:-	-0.236014	0.849088	9.67975	-5.48036	8.80028e-07	1.80901e-05	5.05932
5310100	Ewd5xOneHnuqj4Agzk	TDRD7	23424	chr9:100258242:100258291:+	-0.224752	0.855742	9.54209	-5.4654	9.31051e-07	1.91073e-05	5.00413
2000553	BuF5XtzRS6s3ifKl3s	ADCY10P1	221442	chr6:41107621:41107670:+	0.223781	1.16779	6.63516	5.4601	9.49827e-07	1.94605e-05	4.98459
1110592	Kgio3kLkq768C_xdUI	EBF1	1879	chr5:158125899:158125948:-	0.170857	1.12573	8.86306	5.457	9.60968e-07	1.96563e-05	4.97317
610341	fUR_ReNCJLn3U.v_SI	WAC	51322	chr10:28909038:28909087:+	0.256737	1.19477	10.0553	5.45318	9.74886e-07	1.99082e-05	4.95909
4670113	E_fl9dX3tZ3x1dff88	IGHV5-78	28387	chr14:107258949:107258998:-	-0.236811	0.848619	8.75797	-5.44731	9.96663e-07	2.03195e-05	4.93746
3360133	TXIiFdtfzlfrusfSjU	CYP20A1	57404	chr2:204154591:204154599:+,chr2:204156985:204157025:+	-0.178735	0.883477	8.97144	-5.4441	1.00879e-06	2.0533e-05	4.92563
2490369	rMDue4oOgDOuSu3604	ZNF644	84146	chr1:91381170:91381219:-	0.253994	1.1925	7.98048	5.43616	1.03933e-06	2.11201e-05	4.89642
6960189	cbH53uefYlXCfjfQMc	CCDC138	165055	chr2:109489954:109490003:+	-0.191726	0.875558	7.81277	-5.43485	1.04448e-06	2.11901e-05	4.89159
7560136	EeeRurNIJFCwHN1KlI	WDR92	116143	chr2:68357830:68357879:-	-0.214521	0.861832	8.12655	-5.43028	1.06256e-06	2.15217e-05	4.87479
6960523	KvX645z7.lJqJH00r0	JMJD1C	221037	chr10:64936057:64936102:-,chr10:64928323:64928326:-	0.223194	1.16732	8.75248	5.42311	1.09159e-06	2.20736e-05	4.84841
2450286	KSVT1KtU3taL7s7QtY	DHX33	56919	chr17:5345903:5345952:-	-0.236054	0.849064	9.57871	-5.40831	1.154e-06	2.32976e-05	4.794
3990482	3Hcr9x_P.VU7MX9N70	RABGGTB	5876	chr1:76260604:76260653:+	-0.26514	0.832118	8.96892	-5.4058	1.16494e-06	2.34804e-05	4.78476
4560343	cVFINwkv9FV0gFHtPI	DMTF1	9988	chr7:86825108:86825157:+	-0.234988	0.849692	8.0698	-5.399	1.19502e-06	2.40477e-05	4.75981
6370091	uF7uCSSUl8Cy1PfnDo	ATP6V1G1	9550	chr9:117360460:117360509:+	0.260594	1.19797	10.7387	5.39416	1.21693e-06	2.44489e-05	4.74204
6060209	EeoKhN73_uw3dOuA3k	GNE	10020	chr9:36214675:36214724:-	-0.265688	0.831802	8.3604	-5.38224	1.2726e-06	2.54487e-05	4.69828
5290397	0Us8a5d93lV.VKs3uo	CLCF1	23529	chr11:67131877:67131926:-	0.246078	1.18598	6.95774	5.38219	1.27285e-06	2.54487e-05	4.69809
7160239	96ltV3Vfr3ke_UMAJ0	FOSB	2354	chr19:45978377:45978426:+	0.311149	1.2407	6.74746	5.38301	1.26893e-06	2.54487e-05	4.7011
3940414	9Vj517sCOX7bkgEDp4	SRSF2	6427	chr17:74730508:74730557:-	-0.183078	0.880822	13.0292	-5.38062	1.28032e-06	2.5557e-05	4.69236
650598	uJGgh84GX75UvVS96Q	CSTF3	1479	chr11:33163242:33163291:-	-0.232057	0.85142	9.1333	-5.37897	1.28828e-06	2.56747e-05	4.68629
2140064	QUSEVxYyBLp0jfH514	GTF3C2	2976	chr2:27548954:27549003:-	-0.206116	0.866868	10.5388	-5.37806	1.29268e-06	2.5721e-05	4.68296
4860553	9HH0g1JJ3V0k1fApUE	INTS12	57117	chr4:106603972:106604021:-	-0.20642	0.866685	10.2485	-5.37232	1.3208e-06	2.62385e-05	4.66191
520273	9Lqi6J561QUd6Szgvk	RASAL3	64926	chr19:15562461:15562510:-	-0.449309	0.732394	10.3056	-5.3709	1.32783e-06	2.63361e-05	4.65671
4880750	QlSjj.uBbgsbiHIIZU	SOCS5	9655	chr2:46988089:46988138:+	0.239592	1.18066	6.76567	5.36125	1.37673e-06	2.72623e-05	4.62134
7380243	9k6IqILrhIH6wcnp6o	TMEM106A	113277	chr17:41371846:41371895:+	-0.235522	0.849378	7.49109	-5.35386	1.41537e-06	2.79828e-05	4.59427
6590209	0JI6Y5KFJenYoJZong	RPS19BP1	91582	chr22:39925360:39925409:-	0.199192	1.14806	9.33581	5.34123	1.48384e-06	2.92899e-05	4.54806
1190246	lzC5T77Cuu.XIX1eOY	KDM2B	84678	chr12:121867029:121867078:-	-0.243216	0.84486	10.7884	-5.33703	1.50734e-06	2.97065e-05	4.5327
2190528	cDT1zBR5_sJjl0994A	ASB7	140460	chr15:101170343:101170392:+	0.232315	1.17472	7.26906	5.33452	1.52155e-06	2.9939e-05	4.52352
7550133	otK9W6tH5x1wqC.feU	TSR1	55720	chr17:2226689:2226738:-	-0.240501	0.846451	8.43659	-5.33288	1.53093e-06	3.0076e-05	4.51751
2260402	lUT819JNeXoLXee5RU	NA	NA	chr1:1337773:1337822:-	0.20378	1.15171	6.97434	5.32446	1.57987e-06	3.09885e-05	4.48674
3520121	BVCReghOUjU7ksOXro	RPL28	6158	chr19:55903220:55903269:+	0.189577	1.14043	7.70292	5.32013	1.60565e-06	3.13949e-05	4.47092
990315	ckOsBdiEEBCSq7_BQU	TCP1	6950	chr6:160200227:160200276:-	0.30665	1.23683	10.5286	5.32021	1.60517e-06	3.13949e-05	4.47121
7610494	33_7VUeyKGuJZJ5NBc	CDCA4	55038	chr14:105477230:105477279:-	-0.225177	0.85549	8.75966	-5.31322	1.64765e-06	3.21654e-05	4.44567
5420400	Kg0Vq94XdR9yd0eE3o	AMER1	139285	chrX:63405087:63405136:-	-0.22515	0.855506	8.51996	-5.31182	1.6563e-06	3.22835e-05	4.44055
3930424	3q3JE7RX7Ub79E3ryo	CLIC6	54102	chr21:36090307:36090356:+	-0.190638	0.876218	10.6979	-5.29006	1.79641e-06	3.49595e-05	4.36117
1110372	HJyl3jTIJIyfS1S3KU	CSRNP2	81566	chr12:51455194:51455243:-	0.217208	1.16248	7.23079	5.28659	1.81982e-06	3.53099e-05	4.34852
7320379	QuynqD354KD6IAXvnk	YIPF4	84272	chr2:32530738:32530787:+	0.250347	1.18949	9.31952	5.28655	1.8201e-06	3.53099e-05	4.34837
450189	o3qVxJeiBeiDXEVEgU	XAF1	54739	chr17:6678879:6678928:+	-0.267253	0.8309	8.8213	-5.28476	1.83229e-06	3.54909e-05	4.34184
1450370	uoCUnVfddwc_gZSAtI	DCP1A	55802	chr3:53322146:53322195:-	0.195019	1.14474	7.99928	5.27212	1.92067e-06	3.71449e-05	4.29581
4150279	ZIKnrJ0pLuqgkeCXss	C6orf47	57827	chr6_ssto_hap7:2956993:2957042:-	-0.27115	0.828659	7.66968	-5.26687	1.95862e-06	3.78199e-05	4.27669
2320537	TtLUnTeUA7KnFt_jk4	MTM1	4534	chrX:149840902:149840951:+	-0.185784	0.879171	6.94808	-5.2631	1.98626e-06	3.82941e-05	4.26299
3450093	EkXS67tPBOS6rwzeKU	NSUN2	54888	chr5:6599541:6599590:-	-0.218106	0.859693	10.8113	-5.26069	2.00421e-06	3.85205e-05	4.2542
1430152	KeyPr9TEqC91tc5Dv0	SCML1	6322	chrX:17772557:17772606:+	0.239194	1.18033	7.66637	5.26078	2.0035e-06	3.85205e-05	4.25455
1430626	B.fQzu_EFJXuverJAo	KCTD9	54793	chr8:25285437:25285486:-	-0.222513	0.857072	7.96	-5.25773	2.0264e-06	3.88869e-05	4.24344
6560403	BrDYHur1ZRvSDp_h0I	WTAP	9589	chr6:160176566:160176615:+	0.266502	1.20289	8.42166	5.25446	2.0512e-06	3.9302e-05	4.23156
2470465	uokS6Ol_7V2pOEpIBg	TRAF2	7186	chr9:139820719:139820768:+	0.289997	1.22264	7.70153	5.24547	2.12099e-06	4.05767e-05	4.19887
380750	0tnVvUrZokCtjRvdjQ	SRSF6	6431	chr20:42089229:42089238:+,chr20:42089343:42089382:+	-0.243417	0.844742	9.4053	-5.2421	2.14776e-06	4.10255e-05	4.18662
3800544	TS5N5MgS9fNfpfe.z4	NCK1	4690	chr3:136667468:136667517:+	0.232899	1.17519	9.83674	5.24024	2.1627e-06	4.12474e-05	4.17984
5270402	6IU0Xp02.UUIuVRKLk	TICRR	90381	chr15:90170982:90171031:+	0.244471	1.18466	7.22879	5.23769	2.18329e-06	4.15762e-05	4.17059
1010543	EL.zCd9uL_5S4UrJ18	CCDC121	79635	chrX:111625929:111625978:+	0.228671	1.17176	6.54721	5.22977	2.2485e-06	4.27525e-05	4.14184
6130273	9X76IBxAIC_1219V8k	FAM76B	143684	chr11:95502701:95502750:-	0.260754	1.1981	8.09975	5.22603	2.27997e-06	4.32846e-05	4.12826
5220678	BtNCJZ5R611vx4Xp7s	NRROS	375387	chr3:196388555:196388604:+	-0.369536	0.774031	8.74209	-5.2208	2.3247e-06	4.40663e-05	4.10929
6130382	0XSlEh_yw0.gpdFy7U	PTER	9317	chr10:16555561:16555610:+	-0.184506	0.87995	7.99088	-5.21549	2.37103e-06	4.48762e-05	4.09001
1510703	onXnTXd5f1b3sXoXJE	MFSD3	113655	chr8:145736481:145736530:+	-0.385978	0.76526	8.81208	-5.20881	2.43058e-06	4.59331e-05	4.06579
2810468	6tSCHdd4e8X_VQlFUA	SSH2	85464	chr17:27953207:27953256:-	0.228926	1.17196	8.60648	5.20054	2.50631e-06	4.72923e-05	4.03583
6510025	E0iXuPHULSKSSCULn4	NSMCE4A	54780	chr10:123718852:123718901:-	-0.204878	0.867612	10.7449	-5.19965	2.51463e-06	4.73773e-05	4.03259
3370440	fapTrkeyunkOt3ewoA	CDPF1	150383	chr22:46640562:46640611:-	-0.224775	0.855729	7.07253	-5.19597	2.54916e-06	4.79165e-05	4.01927
610279	QIV92FGoJN9SC7j6gw	YY1	7528	chr14:100743950:100743999:+	0.249036	1.18841	9.92294	5.19578	2.55097e-06	4.79165e-05	4.01858
1440605	rl.q65L1dYITgOHRHo	ZNF101	94039	chr19:19790918:19790967:+	-0.235248	0.849539	7.0344	-5.19051	2.60136e-06	4.86137e-05	3.99948
5910563	Bp4v0_fAOdd78iqXrI	ZNF174	7727	chr16:3454969:3455018:+	-0.204754	0.867687	6.76762	-5.19026	2.60374e-06	4.86137e-05	3.99858
4150100	cCUgLove1nmJeiOqBI	PASK	23178	chr2:242046768:242046774:-,chr2:242046096:242046138:-	-0.200305	0.870367	9.66092	-5.19059	2.60052e-06	4.86137e-05	3.9998
7100288	HIXrpEnSp50S4KQxR4	CCT2	10576	chr12:69992143:69992192:+	0.16728	1.12294	12.3375	5.19094	2.59714e-06	4.86137e-05	4.00106
3440301	KeCRwEQXsrfN3qt6gE	LIN54	132660	chr4:83846242:83846291:-	-0.251602	0.839963	7.81838	-5.18841	2.62166e-06	4.88746e-05	3.99189
1690324	B_UOjl.KLrliJLutR0	HINFP	25988	chr11:119005289:119005338:+	0.193322	1.14339	7.77966	5.18504	2.65461e-06	4.94148e-05	3.97969
1500192	i3N6Wa52LH4eWI16J8	HIST3H2A	92815	chr1:228645321:228645370:-	0.263233	1.20017	7.68946	5.18093	2.69533e-06	5.00975e-05	3.96484
1980201	xOeen.eCErn4H7S.v8	WWP1	11059	chr8:87479638:87479687:+	-0.218188	0.859645	9.45223	-5.17719	2.73292e-06	5.07204e-05	3.95131
4180100	0e6Eq5J3FL17994lIU	APPL2	55198	chr12:105567331:105567380:-	-0.178621	0.883547	7.27905	-5.17027	2.8039e-06	5.19601e-05	3.92628
4900731	cdeqd0u5TIoSQeuPv0	HLA-DMB	3109	chr6_ssto_hap7:4333190:4333239:-	-0.208463	0.865459	12.2422	-5.165	2.85917e-06	5.28265e-05	3.90723
780440	6pqinrkBJ5EkLpIowM	C11orf73	51501	chr11:86013508:86013520:+,chr11:86017287:86017323:+	0.209936	1.15664	9.49382	5.16523	2.85672e-06	5.28265e-05	3.90806
4570707	T7XVaSSCO7X1Pi4qwU	TRAK1	22906	chr3:42266773:42266822:+	-0.213572	0.862399	8.3206	-5.16381	2.87184e-06	5.29488e-05	3.90291
2750544	9_Ska6E56Ezny_vSoU	MIOS	54468	chr7:7645658:7645702:+,chr7:7646627:7646631:+	-0.203456	0.868467	9.51909	-5.16357	2.87431e-06	5.29488e-05	3.90207
4120437	iXpZ5fT4vwKhKPlfW0	RRS1	23212	chr8:67342554:67342603:+	-0.211458	0.863664	9.40886	-5.15849	2.92885e-06	5.38735e-05	3.88373
3130626	9j9sSRLp8woFJLv.V4	UTP15	84135	chr5:72877654:72877703:+	-0.205995	0.866941	7.60766	-5.15181	3.00214e-06	5.514e-05	3.8596
6100022	cZUqab.lwTUpb3vFAg	HIST2H2AC	8338	chr1:149858833:149858882:+	0.234109	1.17618	10.1057	5.1489	3.03463e-06	5.56544e-05	3.8491
7510731	fSmutXilboKLQH5qD8	WBP5	51186	chrX:102611480:102611529:+	0.342995	1.26839	8.19716	5.14506	3.07807e-06	5.63677e-05	3.83523
1260053	rNy0U_IUehX3jxKd0o	BE327510	NA	chr4:186313424:186313473:+	0.230764	1.17346	6.69884	5.14033	3.13241e-06	5.72784e-05	3.81815
620112	xtpJ0Dv6i5CA8pFUow	N4BP2L1	90634	chr13:32976188:32976237:-	-0.223473	0.856501	7.08716	-5.12662	3.29518e-06	6.01661e-05	3.76872
20403	Q1mTUfvktQtdy5BlMk	TOR1AIP1	26092	chr1:179888543:179888592:+	-0.187273	0.878264	10.0418	-5.12426	3.32397e-06	6.06026e-05	3.76023
1570576	QUksf2p0fQgUjB3VAU	PWWP2A	114825	chr5:159503339:159503388:-	0.214645	1.16042	7.29986	5.12148	3.35826e-06	6.1138e-05	3.75022
7550008	TbinVSUSVXfH5fAHog	RNF216	54476	chr7:5659901:5659950:-	-0.249423	0.841233	8.60101	-5.12027	3.37329e-06	6.13217e-05	3.74586
1470475	WJR_kgq5KnnrtIkIqc	SECISBP2	79048	chr9:91974180:91974229:+	0.169066	1.12433	8.16086	5.11764	3.40622e-06	6.16708e-05	3.73639
4150520	WSCXl8FLZyOV97UqH4	RIPK2	8767	chr8:90802376:90802425:+	0.191666	1.14208	9.68267	5.11777	3.40452e-06	6.16708e-05	3.73687
2750639	icVXl8iRfUiCc9St0E	DFFA	1676	chr1:10521407:10521456:-	0.228929	1.17196	8.88102	5.11755	3.40739e-06	6.16708e-05	3.73605
4250634	fRUHoLT147nuJIOpeY	CMAHP	8418	chr6:25084719:25084766:-	-0.196167	0.872866	7.95753	-5.11705	3.41359e-06	6.16931e-05	3.73428
4120369	6TTnqoj3SEdjo1FRPQ	APOBEC3G	60489	chr22:39477567:39477590:+,chr22:39479736:39479761:+	-0.233317	0.850677	10.4761	-5.11466	3.44387e-06	6.21498e-05	3.72566
990100	Bt_RCUpI0.dcJ4zT6c	TFB2M	64216	chr1:246704178:246704227:-	-0.221829	0.857477	9.94795	-5.10864	3.52119e-06	6.34529e-05	3.704
2680020	Neneq2lLo9KL4BDAmY	DAGLB	221955	chr7:6448770:6448819:-	0.236979	1.17852	7.81515	5.10708	3.54159e-06	6.37281e-05	3.69837
4900386	ujtJXpZcf7OOFe11dE	TOP3B	8940	chr22:22311467:22311516:-	-0.263978	0.832788	7.87982	-5.10652	3.54888e-06	6.37669e-05	3.69636
1660296	Tkh.l..QK6JuDFIKNQ	ID2	3398	chr2:8824130:8824179:+	-0.234812	0.849795	9.62963	-5.1047	3.57272e-06	6.41025e-05	3.68983
2690521	NnglJ17X.NQB6su1JQ	BP398340	NA	chr1:179891312:179891361:+	0.214115	1.15999	6.53895	5.10419	3.5795e-06	6.41314e-05	3.68798
6450722	ZoUjjV9Q7rnJKSjV90	SETDB1	9869	chr1:150936976:150937025:+	-0.225994	0.855005	7.85027	-5.10294	3.59608e-06	6.43356e-05	3.68348
7040148	r9ZLn9LfU7iduee4Xk	WDR47	22911	chr1:109513839:109513888:-	0.187433	1.13874	7.54786	5.10081	3.62439e-06	6.46559e-05	3.67583
4780358	WJ7QqSSPNJkDUgAV7k	STX7	8417	chr6:132785132:132785157:-,chr6:132781966:132781989:-	0.239477	1.18056	9.35517	5.10098	3.62213e-06	6.46559e-05	3.67644
5360280	NRL11KSCfT9w44O19I	DEFB131	644414	chr4:9446304:9446317:+,chr4:9452086:9452121:+	0.229071	1.17208	6.85813	5.09837	3.65717e-06	6.51469e-05	3.66705
3360681	cVSIwKeU.6q3sfOl4A	TNFAIP3	7128	chr6:138204034:138204083:+	0.208935	1.15584	10.6624	5.08529	3.83765e-06	6.82641e-05	3.62006
540221	Zhq6dHlPtFK_gd_Xe4	NOP2	4839	chr12:6666095:6666144:-	-0.267911	0.830521	11.2413	-5.08268	3.87472e-06	6.88249e-05	3.61069
4290209	WhXnqEUoQoIS.Zd2Ak	TMC6	11322	chr17:76109116:76109165:-	-0.246691	0.842827	9.14453	-5.08029	3.90896e-06	6.93338e-05	3.60211
6940201	xeTSF9fCDgFhROioAI	NUP54	53371	chr4:77036425:77036474:-	-0.214664	0.861747	7.59837	-5.07506	3.98499e-06	7.05815e-05	3.58333
5080487	ip0d0fgiqN_u_yx_h4	GRPEL2	134266	chr5:148733860:148733909:+	0.199688	1.14845	9.80636	5.07084	4.04734e-06	7.15837e-05	3.56819
3440224	HrsMuo7efL6Sq9LUDo	YRDC	79693	chr1:38268851:38268900:-	-0.234734	0.849842	9.58416	-5.06863	4.08039e-06	7.20656e-05	3.56026
1340634	fio9xXgTF0SNdXtOUQ	GLB1	2720	chr3:33038467:33038516:-	-0.165771	0.891452	9.87742	-5.06795	4.09062e-06	7.21436e-05	3.55782
3060092	HciCy4UgSpIsrVdTpU	LAT2	7462	chr7:73643946:73643995:+	-0.214152	0.862053	9.79735	-5.06731	4.10033e-06	7.22124e-05	3.55551
5720445	rR6c7nUS.S1StMd1BI	SLC35F2	54733	chr11:107662186:107662235:-	-0.187357	0.878213	8.90446	-5.06671	4.10928e-06	7.22675e-05	3.55338
6590400	N5qUSkq0j4ggkCeqCQ	XPO5	57510	chr6:43490353:43490402:-	-0.185365	0.879427	8.19892	-5.05809	4.2417e-06	7.44908e-05	3.52246
6660369	HIky7_py6v3hJU6g5U	GCNT2	2651	chr6:10629470:10629519:+	-0.242491	0.845284	7.23427	-5.05183	4.34047e-06	7.61176e-05	3.50002
7560541	TdR.nr0l9u6desG6dQ	SLC2A5	6518	chr1:9097352:9097401:-	-0.206527	0.866621	9.26786	-5.04773	4.40624e-06	7.7162e-05	3.48536
6280458	9OpibkU1f.guykhEqE	BCL6	604	chr3:187439339:187439388:-	0.206718	1.15406	6.49437	5.0463	4.42959e-06	7.74617e-05	3.48021
6280053	6XB_cI5yssYV3o.oKQ	SMARCAD1	56916	chr4:95212011:95212060:+	-0.214764	0.861687	8.27852	-5.04259	4.4903e-06	7.84129e-05	3.46694
5870605	BflLpXtHVOOf6.4i_o	CR622439	NA	chr1:15995219:15995268:+	-0.19813	0.87168	9.59297	-5.03729	4.57854e-06	7.98414e-05	3.44797
5690156	Hnle6t_dDHvTF6IiCs	TTC31	64427	chr2:74721356:74721405:+	-0.200953	0.869976	8.74263	-5.03517	4.61436e-06	8.03533e-05	3.44038
1570162	xd3356e4ddXhy6UK58	TBL2	26608	chr7:72984621:72984670:-	-0.198146	0.87167	8.35592	-5.03243	4.66099e-06	8.10515e-05	3.43058
840709	ZV6asDyg3kc.6KELJE	EIF2AK3	9451	chr2:88856750:88856799:-	0.24819	1.18772	7.60749	5.01866	4.90238e-06	8.51299e-05	3.38137
3140202	lmWL3jqIrEr6vd5cU8	MYPOP	339344	chr19:46393361:46393410:-	-0.243993	0.844405	8.76888	-5.01508	4.96727e-06	8.60222e-05	3.36856
6040603	Eqlesp1.IKFP3vXInw	FAM107B	83641	chr10:14561191:14561240:-	0.219054	1.16397	10.2203	5.01506	4.96762e-06	8.60222e-05	3.36849
1170538	r7pKjb5Hod_m7qCo58	AFG3L2	10939	chr18:12329202:12329251:-	-0.242085	0.845522	9.75466	-5.00663	5.12345e-06	8.85971e-05	3.3384
5550066	ERRUHoLT147nuJIOpc	CMAHP	8418	chr6:25084720:25084769:-	-0.246117	0.843163	8.23792	-5.00272	5.19742e-06	8.97513e-05	3.32443
7000431	N64l.lFOAFEyeFKnuc	MPZL1	9019	chr1:167759210:167759259:+	-0.161889	0.893854	8.32305	-5.00038	5.24204e-06	9.0396e-05	3.3161
2490537	E6TRKkiWoJjg.oh3uo	TNFRSF1B	7133	chr1:12269128:12269177:+	-0.32618	0.797646	7.37057	-4.99943	5.26031e-06	9.05853e-05	3.31271
4210129	udET_KS60BKwJc47u0	ELOVL5	60481	chr6:53132645:53132694:-	0.218321	1.16338	10.4491	4.99352	5.37547e-06	9.24402e-05	3.29162
650180	3Ve5yrlT9J.4T5V7H8	FAM120C	54954	chrX:54095444:54095493:-	0.180234	1.13307	7.27037	4.99151	5.41512e-06	9.29933e-05	3.28446
510280	6d45.70.e8NtP3tV3k	TOR1AIP2	163590	chr1:179814095:179814144:-	0.168183	1.12364	7.44276	4.98977	5.44965e-06	9.34569e-05	3.27827
2000068	0eyOe_OOU9QnwNf10Q	PICALM	8301	chr11:85701378:85701427:-	-0.207253	0.866185	6.71338	-4.98833	5.47847e-06	9.38217e-05	3.27313
2760102	KeRf6rTn_yS7dX5hdk	ANKMY1	51281	chr2:241418873:241418922:-	-0.231388	0.851815	7.21307	-4.98789	5.48721e-06	9.38418e-05	3.27158
6420520	QTo5QWtFSijpAiLZN0	CD40	958	chr20:44757611:44757660:+	-0.240114	0.846678	9.00141	-4.98616	5.52208e-06	9.43083e-05	3.2654
1110736	6Mk9f2BFGkLJ523VNo	CSNK1D	1453	chr17:80203865:80203914:-	-0.314254	0.804267	8.40175	-4.98552	5.53503e-06	9.43215e-05	3.26312
6560075	3tH0U0E9eVSOn_49XU	TRIM21	6737	chr11:4406325:4406374:-	-0.246906	0.842701	8.84647	-4.98537	5.53804e-06	9.43215e-05	3.26259
5260044	WUEHhEHXwnuv0t3nL0	GMFB	2764	chr14:54941283:54941332:-	-0.242577	0.845234	10.9095	-4.98131	5.62095e-06	9.56024e-05	3.24812
5960095	3.X_koK7fnkrBw4ILo	HNRNPA2B1	3181	chr7:26230044:26230093:-	-0.283822	0.821412	8.57003	-4.97366	5.7804e-06	9.81798e-05	3.22088
1580626	HHbeFTSIZRJIgEXdA4	ZNF224	7767	chr19:44612141:44612190:+	0.205721	1.15326	6.999	4.96455	5.97598e-06	0.000101363	3.18847
7380279	0e5.F1_V_7dK7rV5ec	COLGALT1	79709	chr19:17693686:17693735:+	-0.174242	0.886233	8.97849	-4.95449	6.19963e-06	0.000105013	3.1527
520528	xn4dwXoiffC45V9Oic	SPDL1	54908	chr5:169031368:169031417:+	-0.222495	0.857082	9.26359	-4.95147	6.26827e-06	0.000106031	3.14198
6580504	TeOJBekRAc4khR9J_I	METTL23	124512	chr17:74729805:74729854:+	-0.234255	0.850124	9.59817	-4.94936	6.31672e-06	0.000106705	3.13448
2760041	fqSUgnf15IRS19BpRw	ZCCHC8	55596	chr12:122958205:122958254:-	-0.206212	0.86681	8.39713	-4.94869	6.33226e-06	0.000106822	3.13209
2320735	BSU33sKuVLuH2vjXnk	PIAS2	9063	chr18:44400973:44401022:-	-0.18238	0.881248	9.12256	-4.94563	6.40336e-06	0.000107875	3.12122
360110	NmhkRKIAl8SOdOoKu4	KLF6	1316	chr10:3823833:3823846:-,chr10:3822386:3822421:-	-0.22712	0.854339	8.49782	-4.93604	6.63118e-06	0.000111562	3.08718
380370	EhS4J6JSrsKQornu6c	NOP16	51491	chr5:175811141:175811190:-	-0.220877	0.858044	9.03074	-4.931	6.75425e-06	0.000113479	3.06928
540170	ZSIExJJff6FEt81iq0	CCT5	22948	chr5:10266280:10266329:+	0.159813	1.11714	7.18219	4.92481	6.90828e-06	0.00011591	3.04734
2490181	QStf58UCilQ.R0Dv_I	TRA2B	6434	chr3:185634567:185634616:-	0.195706	1.14528	11.6494	4.91435	7.17648e-06	0.000120247	3.01027
1850315	oeKiJI9pfiBlxBB9aU	MUC12	10071	chr7:100660864:100660913:+	0.199617	1.14839	6.62094	4.90968	7.29935e-06	0.000122141	2.99375
7510408	xuPF55OALk6qFe5N7k	NRIP1	8204	chr21:16334028:16334077:-	-0.224538	0.855869	7.55442	-4.90589	7.40077e-06	0.000123672	2.98032
3610088	KSpegZe5qitHQ9AP94	KIAA1191	57179	chr5:175773362:175773411:-	-0.168017	0.890065	9.192	-4.90354	7.4643e-06	0.000124565	2.97201
7200129	cvtIr95JeXUe4Ah.kk	TRIM23	373	chr5:64905072:64905121:-	0.202795	1.15093	6.70722	4.90254	7.49151e-06	0.000124852	2.96847
1660437	H2peEEZMa8KT5Rcfbo	RNU6ATAC	100151684	chr9:137029580:137029629:-	0.292763	1.22498	6.5321	4.89227	7.77641e-06	0.000129426	2.93215
4920537	c1ILCUnujVlR0gCmII	POLA2	23649	chr11:65064972:65065021:+	-0.297735	0.813529	10.0547	-4.89145	7.79969e-06	0.00012964	2.92924
1770224	le5N8_4pSftV2BXf6U	PRICKLE1	144165	chr12:42853109:42853158:-	-0.24871	0.841649	7.30143	-4.89078	7.81873e-06	0.000129783	2.92687
6620494	EMkr3rjrEQgs3AXfX0	SLTM	79811	chr15:59192085:59192134:-	0.310009	1.23972	7.8977	4.89028	7.83292e-06	0.000129844	2.92511
4890056	ukeCh_nro6pH6c549k	C16orf91	283951	chr16:1470097:1470146:-	-0.180272	0.882537	8.93663	-4.88976	7.8476e-06	0.000129914	2.92329
6520497	KdWqh_v9tQo76S6EfI	FOPNL	123811	chr16:15959793:15959842:-	-0.200656	0.870155	10.6042	-4.88878	7.87553e-06	0.000130203	2.91983
4040097	oV9YmmXCX_W4k5EeIM	KLF6	1316	chr10:3821453:3821502:-	-0.235765	0.849235	9.79036	-4.88423	8.00697e-06	0.00013185	2.90373
1710474	BL8Wuiz9BFBRP1fXV0	CHD9	80205	chr16:53360691:53360740:+	0.185368	1.13711	9.93032	4.88495	7.98587e-06	0.00013185	2.9063
50170	iX4yf1AOAvH4pJ37q4	SBDS	51119	chr7:66453040:66453089:-	0.233714	1.17586	8.31911	4.88439	8.00219e-06	0.00013185	2.90431
770541	iRwF4H.Qdb666ikmpI	EI24	9538	chr11:125454325:125454374:+	-0.215422	0.861294	10.3174	-4.88172	8.08031e-06	0.000132881	2.89486
7050458	WgA1K5aKJIKOIDHolo	DBP	1628	chr19:49136701:49136729:-,chr19:49134289:49134309:-	0.23805	1.1794	6.84279	4.88018	8.12537e-06	0.000133445	2.88945
4890743	fHtV.IjVF7SJRJ9qtc	IQSEC1	9922	chr3:12939664:12939713:-	-0.218232	0.859618	8.05997	-4.87909	8.15763e-06	0.000133734	2.8856
4060056	oS1fLl397_6TriAFTk	POLQ	10721	chr3:121150360:121150409:-	0.212997	1.15909	9.29271	4.87886	8.16447e-06	0.000133734	2.88478
4490053	o1JThVRV3lAsd8rlLc	IL10RA	3587	chr11:117871780:117871829:+	0.231735	1.17425	7.43823	4.87753	8.20406e-06	0.000134205	2.88008
2070059	op3vv4MBuBuBUpoKhU	PARP10	84875	chr8:145051331:145051380:-	-0.303138	0.810488	8.09454	-4.87561	8.2615e-06	0.000134967	2.87329
2000220	ctKvvoE3he5NSiWKLQ	HEATR6	63897	chr17:58120684:58120733:-	-0.192275	0.875224	7.11735	-4.87051	8.41566e-06	0.000137305	2.85531
2490309	QgjcRmnpRTcUQfXXoU	SH3TC1	54436	chr4:8242502:8242551:+	-0.184596	0.879896	7.79801	-4.87012	8.42756e-06	0.000137318	2.85393
2370300	xafXuefu0DoF5XcCR8	CYBRD1	79901	chr2:172414036:172414085:+	0.206815	1.15414	8.83338	4.86844	8.47913e-06	0.000137978	2.848
1010048	03pfnDpBIICp9.m61U	CXXC5	51523	chr5:139063270:139063319:+	-0.339398	0.790371	10.1874	-4.86223	8.6723e-06	0.000140936	2.82609
3440348	fuxTCUEFnh1KPkwlV4	ASH2L	9070	chr8:37996791:37996840:+	-0.164753	0.892081	10.0659	-4.85486	8.907e-06	0.000144561	2.80013
5050603	KW6xMerSkck6KKtEi4	TBC1D10C	374403	chr11:67177372:67177421:+	-0.209152	0.865045	9.31621	-4.85399	8.93525e-06	0.00014483	2.79705
6100414	iWqO3o54QqIlCx7w5Q	UPRT	139596	chrX:74524037:74524086:+	-0.190562	0.876265	8.48786	-4.85118	9.02664e-06	0.000146121	2.78715
3060291	HL9LK0yoji.s57HOSY	SLC39A6	25800	chr18:33689467:33689516:-	0.204296	1.15212	7.83378	4.84757	9.14535e-06	0.00014785	2.77445
5220543	uXl5Q6V4NSfK8fL0k0	VCPKMT	79609	chr14:50576181:50576230:-	-0.182243	0.881332	8.42765	-4.84623	9.18976e-06	0.000148375	2.76974
7570537	frnd.e33Eji0Rf4nw0	SIAH1	6477	chr16:48394694:48394743:-	-0.194835	0.873673	8.36777	-4.84295	9.29949e-06	0.000149951	2.7582
5130139	xhTWAXm1euO90JdoLo	HSBP1	3281	chr16:83846402:83846451:+	0.20522	1.15286	9.51398	4.8394	9.41992e-06	0.000151696	2.74569
940286	x1V3gW4NIU.Ssgt9Vo	ERP44	23071	chr9:102742041:102742090:-	0.171747	1.12642	6.59232	4.8368	9.50891e-06	0.000152931	2.73655
4070044	WtVe_sT_vF0.5b9I_4	RNF38	152006	chr9:36336678:36336727:-	0.201374	1.14979	9.49146	4.8337	9.61612e-06	0.000154455	2.72565
4280300	lS.0sOLoSwuuneSOlU	DIS3L	115752	chr15:66626151:66626199:+	-0.228133	0.853739	9.39137	-4.82614	9.88263e-06	0.000158531	2.69908
2490377	cVVwoA7kvDicQrnW6o	SMG8	55181	chr17:57292291:57292340:+	0.266042	1.2025	7.49351	4.8218	1.0039e-05	0.000160832	2.68381
4730369	ZhXwAhHt0Huu8kUlJ0	BTG1	694	chr12:92537194:92537243:-	-0.195078	0.873526	12.2955	-4.81936	1.0128e-05	0.000161839	2.67524
5080615	0lQqAgCgp33VSL1U5I	IL16	3603	chr15:81604789:81604838:+	0.209288	1.15612	7.26429	4.81941	1.01262e-05	0.000161839	2.67541
1230497	KaC6C631Cn._Weu0os	ZNF585A	199704	chr19:37663562:37663611:-	-0.199857	0.870637	8.02133	-4.81635	1.02387e-05	0.000163398	2.66468
2450546	60ozBJH0WAz39JTFHo	MBNL2	10150	chr13:98046161:98046210:+	0.200416	1.14903	7.23933	4.81499	1.02892e-05	0.000163993	2.65989
2320037	Tpyxef76rOvp27k8LQ	TP53RK	112858	chr20:45313330:45313379:-	-0.193485	0.874491	8.26366	-4.80774	1.05621e-05	0.000168127	2.63445
2120450	QpCEL6V.fFSK3.u4eQ	AK124143	NA	chr5:96371980:96372029:+	-0.213389	0.862509	8.61298	-4.80633	1.06161e-05	0.00016877	2.6295
6040431	KOLe.fsOnhSPgler7k	GRM8	2918	chr7:126078736:126078785:-	0.21606	1.16156	7.71373	4.80307	1.07418e-05	0.00017055	2.61806
6840706	3aQfi_ugULp6PTvV8E	ANAPC10	10393	chr4:145985724:145985726:-,chr4:145916709:145916755:-	-0.19292	0.874833	9.57925	-4.8018	1.07908e-05	0.00017111	2.61363
4640670	rK8ujaq1enQrd6ntXI	USP7	7874	chr16:8987528:8987577:-	-0.19803	0.87174	8.29999	-4.80088	1.0827e-05	0.000171464	2.61038
160470	93v7I0SkUvrfSoXTJU	CDCA4	55038	chr14:105476700:105476749:-	-0.173684	0.886576	6.90586	-4.79205	1.11773e-05	0.000176787	2.57944
4390301	37Xp9V1Qoo4o65d4oA	TRPV2	51393	chr17:16340119:16340168:+	-0.210253	0.864385	9.17531	-4.78816	1.13353e-05	0.000179058	2.56581
1580296	K9jjedE9ed3Fx9_s9Y	CWF19L2	143884	chr11:107197366:107197415:-	0.191335	1.14182	8.65722	4.78744	1.13646e-05	0.000179293	2.5633
4730131	HdRAsK_lfopTv6t1pQ	PSD4	23550	chr2:113960386:113960435:+	-0.284933	0.82078	8.68689	-4.78431	1.14934e-05	0.000181094	2.55235
3390068	BesiCOkSjoplUIaEuw	E4F1	1877	chr16:2285649:2285698:+	-0.399146	0.758307	9.22494	-4.78381	1.15141e-05	0.000181191	2.5506
270022	clf.Luzyjup6.n.cUU	CEP135	9662	chr4:56899099:56899148:+	-0.198354	0.871545	8.8208	-4.77979	1.16824e-05	0.000183374	2.53651
1230292	KanpUXb.nLgiKYgPng	MED30	90390	chr8:118543007:118543056:+	0.192282	1.14257	10.2806	4.7801	1.16692e-05	0.000183374	2.53761
730465	BXin15_IF5VejfoR8Q	TBC1D13	54662	chr9:131572521:131572570:+	-0.186543	0.878709	7.81778	-4.77381	1.19366e-05	0.000187127	2.5156
160630	fHgztF_dUIRpXdKCdU	PLOD3	8985	chr7:100849385:100849434:-	0.201349	1.14977	9.16065	4.77317	1.1964e-05	0.00018732	2.51337
3420689	3XvEjhMkXpxRJPuSKU	BRD8	10902	chr5:137497485:137497531:-,chr5:137496755:137496757:-	-0.227743	0.85397	8.06039	-4.77186	1.20207e-05	0.00018797	2.50878
3610386	BRIrveF5B_HqCVerBE	CPEB3	22849	chr10:93809109:93809158:-	0.173564	1.12784	7.24377	4.76131	1.24857e-05	0.000194996	2.47192
5050519	uMWn1IhV.3UlM8TSnI	RHOQ	23433	chr2:46809307:46809356:+	-0.204239	0.867996	10.5249	-4.76007	1.25416e-05	0.000195624	2.46758
990711	cB9cSqUAUiAp9SQfY4	FAM45A	404636	chr10:120896976:120897025:+	-0.197285	0.87219	8.1728	-4.75589	1.27315e-05	0.000198337	2.45299
7050471	lfTf4jn6UwSrUxE33o	CEP83	51134	chr12:94702196:94702245:-	0.21297	1.15907	7.86319	4.75494	1.27749e-05	0.000198764	2.44968
4060468	l1UU5f6L5QjoJQgo3I	CENPL	91687	chr1:173769425:173769474:-	0.206151	1.15361	8.76294	4.74982	1.30125e-05	0.000202206	2.43179
6370288	xztd4_oQpF5PRKaV4k	CTC1	80169	chr17:8131244:8131293:-	-0.248082	0.842015	7.47833	-4.7492	1.30413e-05	0.000202401	2.42965
6660475	l6lSv4qIK_SJH1Rd3g	FGR	2268	chr1:27938872:27938921:-	-0.268106	0.830409	9.48202	-4.74684	1.31527e-05	0.000203876	2.42138
2490730	uaVBVeBDVIaXxx4u94	SUGP1	57794	chr19:19387756:19387770:-,chr19:19387449:19387483:-	-0.181512	0.881778	8.64281	-4.746	1.31923e-05	0.000204233	2.41847
7320494	WFFrHlt.kE0L0kl7UU	ZFPM1	161882	chr16:88601281:88601330:+	-0.300174	0.812154	7.51175	-4.74419	1.32784e-05	0.000205311	2.41215
3990523	TUIdM9NSfrtC6nvnlI	AZIN1	51582	chr8:103862302:103862351:-	0.217026	1.16233	7.88979	4.74079	1.34417e-05	0.000207577	2.40028
650168	Tl1edcsOzv_54HpJzU	C17orf58	284018	chr17:65987314:65987363:-	-0.199094	0.871097	9.04474	-4.74036	1.34623e-05	0.000207637	2.3988
6980370	iVu_fQHiEjqHwSkOq0	IRF4	3662	chr6:411114:411163:+	-0.234538	0.849957	8.93731	-4.73642	1.3654e-05	0.000210332	2.38507
1780437	o00eQwIMKu.idF1OQI	PCGF6	84108	chr10:105062758:105062807:-	-0.230385	0.852407	7.46152	-4.73579	1.36851e-05	0.000210387	2.38286
7380152	KKChESyd3n54yOv1S4	SLC35E3	55508	chr12:69159667:69159716:+	-0.21264	0.862957	9.02115	-4.73566	1.36915e-05	0.000210387	2.38241
5420070	WI7KsS6BMJLvFXp6i0	FRMD6	122786	chr14:52196384:52196433:+	0.20294	1.15104	6.75893	4.73131	1.39068e-05	0.000213433	2.36726
6060201	lofUF_Hnidenyffq9c	DDX18	8886	chr2:118589628:118589677:+	-0.172331	0.887408	11.014	-4.72739	1.41037e-05	0.000216187	2.35362
4730154	QRpF1l.uB7T6Ud5A14	AK130706	NA	chr5:14703083:14703132:+	0.234846	1.17678	7.28797	4.7217	1.43947e-05	0.000220375	2.33379
6400044	flJd37V6.Xzu_Duvi8	EPDR1	54749	chr7:37991201:37991250:+	0.159213	1.11668	11.0138	4.72006	1.44792e-05	0.000221396	2.32811
6860474	Qe1861HfLuF_D86Ssk	CB160856	NA	chr16:46613051:46613100:-	0.21987	1.16463	7.25044	4.71591	1.46964e-05	0.000224441	2.31366
1450333	91r.DPno.nF.rx_5Ls	AKAP11	11215	chr13:42897015:42897064:+	-0.227707	0.853991	9.31806	-4.71373	1.48114e-05	0.000225642	2.3061
7050075	ZLyLe6Xiu3nerpjLqQ	URB2	9816	chr1:229795548:229795597:+	-0.173675	0.886581	7.07858	-4.71384	1.48058e-05	0.000225642	2.30646
4290132	x9f4JKzfk6VFquC1eU	TMEM223	79064	chr11:62558209:62558258:-	-0.214932	0.861587	7.83039	-4.71081	1.49674e-05	0.000227739	2.29593
3290692	cvkEvfoBUdiKlGXU9E	LAT2	7462	chr7:73629282:73629331:+	-0.231162	0.851949	7.30714	-4.70461	1.53037e-05	0.000232325	2.27437
4890289	f07Sqk30SJKPCc4JW0	ZNF644	84146	chr1:91403922:91403971:-	0.174721	1.12875	7.08028	4.70456	1.53062e-05	0.000232325	2.27421
130148	iDJhei9p9Seu_SC52o	GALNT18	374378	chr11:11292737:11292786:-	-0.238637	0.847546	7.24965	-4.69499	1.58395e-05	0.000240126	2.24098
3610228	WF5UVHXzPnuI_Vc37k	PEA15	8682	chr1:160185048:160185097:+	0.186667	1.13813	11.0887	4.68959	1.61483e-05	0.000244508	2.22225
4150017	Nge0KiueiKjwXueXqE	PAQR7	164091	chr1:26188151:26188200:-	-0.195443	0.873305	6.97255	-4.68735	1.62783e-05	0.000246177	2.21447
5690554	xVIUOk88rfAsvHV924	PPM1D	8493	chr17:58741641:58741690:+	0.239615	1.18068	8.27016	4.68672	1.63149e-05	0.000246431	2.21229
4590154	6SoXiLCROEm3n5vu3s	ZDHHC8	29801	chr22:20133867:20133916:+	-0.229179	0.85312	9.75029	-4.68287	1.6541e-05	0.000249543	2.19894
450458	Eog14AIa59BSfkyRIg	PNPLA8	50640	chr7:108112684:108112733:-	0.187242	1.13858	7.76532	4.68135	1.66316e-05	0.000250604	2.19365
5900564	ZAxQr1bwQPGl3n56A4	SLC16A6	9120	chr17:66264632:66264681:-	-0.179916	0.882755	7.70881	-4.67701	1.68911e-05	0.000254206	2.17863
50487	iqe6y6kykmIzUusEvs	BUD13	84811	chr11:116619123:116619172:-	-0.164657	0.89214	7.50427	-4.67552	1.69812e-05	0.000255252	2.17347
3390343	lXXuxKgiKrE.V7nhoI	SREBF1	6720	chr17:17715593:17715642:-	-0.202455	0.86907	7.15929	-4.67386	1.70821e-05	0.000256458	2.16772
6660348	xu5C17h1SfB4DHvOUU	DCUN1D4	23142	chr4:52782861:52782910:+	-0.213655	0.86235	8.55772	-4.67182	1.72072e-05	0.000258025	2.16065
540402	rlx3rwjvf9dArlcuU4	ZDHHC6	64429	chr10:114190432:114190481:-	0.200109	1.14879	9.91758	4.66532	1.76115e-05	0.000263768	2.13812
4810646	E1.SnkgqIpDghK51oI	PIF1	80119	chr15:65108107:65108156:-	-0.223478	0.856498	7.68426	-4.66067	1.79057e-05	0.000267852	2.12206
160026	K50Suh4gNLxN8LhcSo	MTMR6	9107	chr13:25821538:25821587:-	-0.232142	0.85137	7.91921	-4.6567	1.8161e-05	0.000271343	2.10833
5050162	rl97KD3.qguKCUrUa0	CD83	9308	chr6:14136583:14136632:+	0.153634	1.11237	10.3784	4.65198	1.84695e-05	0.000275358	2.09199
3460575	rinir.nlH.Xu.UfefU	TMEM39A	55254	chr3:119150176:119150225:-	0.174035	1.12821	7.79071	4.65191	1.8474e-05	0.000275358	2.09176
3120292	ZvGex87PV7F4Efvnl0	FAM117B	150864	chr2:203634383:203634432:+	0.174053	1.12822	8.76247	4.65013	1.85917e-05	0.00027678	2.0856
7570050	0vilH61PJ6pJCNHHQY	HMGB3	3149	chrX:150158826:150158875:+	-0.18808	0.877773	7.61276	-4.64218	1.91257e-05	0.000284388	2.05815
1990358	r6FMqjf6Cnuq35318k	METTL1	4234	chr12:58162495:58162544:-	-0.232753	0.851009	8.15998	-4.63933	1.93206e-05	0.000286944	2.04832
6110451	0UjOfSJfvoSQDlZRrM	SNX25	83891	chr4:186283256:186283259:+,chr4:186283765:186283810:+	-0.17819	0.883811	10.3396	-4.63454	1.9653e-05	0.000291532	2.03179
2900451	xXcolO813tVTItCXLk	MR1	3140	chr1:181024431:181024480:+	-0.177172	0.884435	8.70472	-4.63255	1.97926e-05	0.000293251	2.02493
7200431	6e6OuU9JCy8vSqtJC0	GABPB1	2553	chr15:50581783:50581832:-	0.170373	1.12535	9.27184	4.63153	1.98647e-05	0.00029397	2.0214
1820296	lnuwqT2x057x7HzkU8	WTAP	9589	chr6:160177003:160177052:+	0.196198	1.14568	9.86233	4.6299	1.99803e-05	0.000295062	2.01578
2030327	NB0ul5XrkQCnPG30ik	RBM48	84060	chr7:92164027:92164076:+	0.213235	1.15928	7.70844	4.62982	1.9986e-05	0.000295062	2.0155
20707	0PSNafoSkXiOuUC5J4	COMMD5	28991	chr8:146075979:146076028:-	-0.211111	0.863872	9.0295	-4.62852	2.00786e-05	0.000296076	2.01102
160541	cJQvTlXdqX_6eILqEg	TMEM18	129787	chr2:668417:668466:-	-0.178672	0.883516	6.93668	-4.62761	2.01436e-05	0.000296681	2.00789
5290079	ilEEvkS5UVzpcn0rH0	GLCCI1	113263	chr7:8126632:8126681:+	0.212931	1.15904	8.60769	4.62705	2.01837e-05	0.00029692	2.00596
6350608	9r6ESZ8uRntNOhNMNI	PNMA1	9240	chr14:74178990:74179039:-	0.206735	1.15407	7.74456	4.6244	2.03753e-05	0.000299384	1.99681
7150661	fiRIqnKp6192.nct_c	HK2	3099	chr2:75119920:75119969:+	-0.197215	0.872233	7.89279	-4.61917	2.07572e-05	0.000304635	1.97881
4390382	KWuXa0d6qS.I57gPAU	GSE1	23199	chr16:85709630:85709679:+	-0.186208	0.878913	8.44748	-4.6176	2.08739e-05	0.000305683	1.97338
1450563	Q5.pTkEgug9Xo4KW0U	RC3H2	54542	chr9:125616278:125616327:-	0.216987	1.1623	7.65519	4.61754	2.08778e-05	0.000305683	1.97319
5340161	WXVxXl7fe_Oefr_0qc	TMEM217	221468	chr6:37180086:37180135:-	0.182244	1.13465	6.88768	4.61557	2.10246e-05	0.00030747	1.9664
4260291	Tml_oAoArS5LSiIStU	BEND4	389206	chr4:42122114:42122163:-	0.202239	1.15048	6.58434	4.61523	2.10506e-05	0.000307487	1.96521
4390273	uEkIk7u5R9VxVBuAF0	RASSF7	8045	chr11:563952:564001:+	-0.269101	0.829836	9.07591	-4.61308	2.12118e-05	0.000309477	1.95782
1400017	K1V9o7p_J7KZoqWiGc	CBX3	11335	chr7:26241360:26241409:+	0.170494	1.12544	10.7568	4.60975	2.14642e-05	0.000312793	1.94635
2940435	fnXrfiO33bwosqX.oo	TFRC	7037	chr3:195776356:195776405:-	-0.163964	0.892569	12.8128	-4.60687	2.16846e-05	0.000315634	1.93646
4610731	rS4tdXpNduAuREfToo	CHAF1B	8208	chr21:37788946:37788995:+	-0.223912	0.85624	8.28955	-4.59854	2.23358e-05	0.000324733	1.90779
4150240	oqhQCoiJeq3EIohE00	YTHDF3	253943	chr8:64124594:64124643:+	0.171821	1.12648	7.84937	4.5978	2.2394e-05	0.000325198	1.90527
840402	N5UdP7MLmfaxJGrXnU	SPEN	23013	chr1:16266722:16266771:+	0.196504	1.14592	9.8162	4.58822	2.31685e-05	0.000336051	1.87234
6060050	382GzWg7qNIp64L6V4	ARHGAP11B	89839	chr15:30919007:30919056:+	-0.247493	0.842359	7.0428	-4.5827	2.36257e-05	0.000342284	1.85341
730142	9shFJ1gNFFih8CiCCg	PTMA	5757	chr2:232573432:232573461:+,chr2:232576058:232576077:+	0.286446	1.21963	9.68209	4.58175	2.37059e-05	0.000343044	1.85013
3800110	NE.53uBzVeZ.gblJJU	ORC5	5001	chr7:103766928:103766977:-	-0.176292	0.884975	10.064	-4.5768	2.4125e-05	0.000348703	1.83315
2510674	0LXqh1uXoFeXTe9eUg	SETD1A	9739	chr16:30995779:30995828:+	-0.302141	0.811048	8.37849	-4.56585	2.50783e-05	0.000362061	1.79563
4670241	9SPOeeVLxlLNNr4UJI	SYF2	25949	chr1:25554609:25554611:-,chr1:25553977:25554023:-	0.185293	1.13705	10.8032	4.56252	2.53756e-05	0.000365927	1.78422
730100	0_qAhAie1eKl7IyeXU	UFD1L	7353	chr22:19437951:19438000:-	0.180735	1.13346	7.3492	4.56167	2.5452e-05	0.000366603	1.78131
4230286	9eHSUp1eB..X7VNeq0	ZSWIM1	90204	chr20:44513830:44513879:+	-0.242549	0.845251	8.3837	-4.56118	2.54961e-05	0.000366813	1.77963
110148	0JL7gX.UjolGBBd1I0	BCL10	8915	chr1:85733605:85733654:-	0.19802	1.14712	7.78728	4.55921	2.56738e-05	0.000368943	1.7729
7150519	cl36CSOeh6ule_H8uE	ARNTL	406	chr11:13408236:13408285:+	0.165474	1.12153	7.80766	4.55802	2.57826e-05	0.000370077	1.76881
1820019	6eUFFDoJLLpLBJJev0	PIAS1	8554	chr15:68480018:68480067:+	0.21023	1.15687	9.0069	4.55736	2.58427e-05	0.000370512	1.76656
7550181	oVSJe6IyJe.nn.31Z0	IFNAR1	3454	chr21:34731769:34731818:+	0.202223	1.15047	8.27487	4.55516	2.60448e-05	0.000372979	1.75902
2600470	xQB9SqDsiUbUq53.eI	WDR60	55112	chr7:158738677:158738726:+	-0.176182	0.885042	7.39495	-4.55293	2.62503e-05	0.000375488	1.75141
940673	orn7qnqLkhPrv3njtU	MZB1	51237	chr5:138723189:138723238:-	0.290115	1.22274	7.79523	4.5514	2.63928e-05	0.000377093	1.74617
4050653	9pIubAOEgAlKvJTdOo	BRWD3	254065	chrX:79932121:79932170:-	0.169017	1.12429	6.68075	4.55011	2.65138e-05	0.000378386	1.74174
4120279	Zl93l7V1jX7UW3Pz5U	APBB3	10307	chr5:139938026:139938075:-	-0.258154	0.836157	8.21033	-4.5443	2.70635e-05	0.000385345	1.72188
3440463	ZLdgoJiBgN3T7uW7p0	CLCN3	1182	chr4:170641911:170641960:+	0.167805	1.12335	8.54932	4.5443	2.70629e-05	0.000385345	1.7219
2490170	lLEekF60xJ.37Qvigo	TRMT61B	55006	chr2:29073194:29073219:-,chr2:29073085:29073108:-	-0.199937	0.870589	7.58639	-4.54393	2.70986e-05	0.000385402	1.72062
7200358	QuUT_ksQOLeLsMlSI8	FNDC3A	22862	chr13:49783291:49783340:+	0.249166	1.18852	8.11813	4.54091	2.73887e-05	0.000389082	1.71032
5130672	9ndXu0z.HCP_5dO3Hk	FAM133B	257415	chr7:92190301:92190350:-	0.20902	1.1559	8.43774	4.53387	2.80779e-05	0.000398418	1.68626
5390754	xQSY9KFQu4EEdJWV3o	KCTD10	83892	chr12:109886625:109886674:-	-0.201833	0.869445	7.81222	-4.53345	2.81198e-05	0.000398556	1.68482
110328	HFXowKR.R5e0eNJIx4	MAPK1IP1L	93487	chr14:55535830:55535879:+	-0.201231	0.869808	10.1437	-4.53198	2.82653e-05	0.000400161	1.67983
3360451	rJipBdSNTRuqShrSuc	BANP	54971	chr16:88068995:88069000:+,chr16:88071579:88071617:+,chr16:88105675:88105679:+	0.195555	1.14516	6.7657	4.52856	2.86085e-05	0.00040456	1.66815
2680164	ionKKZiSIG7u8ogdp8	NRDE2	55051	chr14:90744579:90744628:-	-0.173512	0.886681	7.73035	-4.52659	2.88081e-05	0.000406919	1.66142
5900731	iy6oOgIvlfvkLDgl48	SREK1	140890	chr5:65476331:65476380:+	0.213666	1.15963	8.65862	4.52602	2.88657e-05	0.000407269	1.65949
6270427	6gWEgTqeN9UQRRKHko	IGBP1	3476	chrX:69385810:69385859:+	0.192778	1.14296	9.41982	4.52353	2.91209e-05	0.000410403	1.65097
7570324	HVQfZXlR_H0UDV9eiE	ID3	3399	chr1:23884782:23884831:-	-0.220151	0.858476	9.86111	-4.5191	2.95782e-05	0.000416376	1.63589
2810022	3lTTniokj31QpJ9Jyg	COA7	65260	chr1:53152598:53152647:-	-0.214227	0.862008	7.89186	-4.51857	2.96339e-05	0.000416687	1.63407
380102	QcZ6LXge6sgBGF6f7I	TMEM51	55092	chr1:15546656:15546705:+	0.193032	1.14316	7.65401	4.51736	2.97603e-05	0.000417991	1.62996
4390441	lfvVKi6tPpQKgTCspI	ARHGAP30	257106	chr1:161017223:161017272:-	-0.191979	0.875404	9.21153	-4.51647	2.98539e-05	0.000418832	1.62692
3060059	HgneeCRQ6SQnkgxOxI	TAF1A	9015	chr1:222757525:222757574:-	0.167532	1.12314	6.99363	4.51518	2.999e-05	0.000420267	1.62252
770152	E65AL7Uu3fvV9HIgTk	ZSWIM6	57688	chr5:60841700:60841749:+	0.159784	1.11712	7.10247	4.51287	3.02352e-05	0.000423225	1.61464
5490014	rk3UZ3gnt.QDu5HhVc	ZBED4	9889	chr22:50281630:50281679:+	-0.187611	0.878059	8.37712	-4.51185	3.0344e-05	0.00042427	1.61116
2450382	fe56o_mWK6biPUfuyA	TNPO2	30000	chr19:12810046:12810095:-	-0.175107	0.885702	10.5768	-4.50695	3.08714e-05	0.000430674	1.5945
6660717	3pSAJAS7313GySUjps	BU521176	NA	chrX:3730227:3730276:-	0.170581	1.12551	6.55903	4.50707	3.0859e-05	0.000430674	1.59489
50475	upWX307QohTkj44igk	SLU7	10569	chr5:159830405:159830454:-	0.212944	1.15905	8.89429	4.50379	3.12167e-05	0.000435002	1.58374
1940348	clNUo7i6t4IxPVAwGE	SPRTN	83932	chr1:231488813:231488862:+	-0.16928	0.889286	7.09185	-4.5021	3.14031e-05	0.000437108	1.57798
7320021	Noh4Hkq9CX1Kj_XRfo	HMBS	3145	chr11:118964095:118964144:+	-0.236171	0.848995	9.73361	-4.49655	3.20212e-05	0.000445213	1.55913
5130129	6F60lwN9UtWe6J7S0U	AAR2	25980	chr20:34844543:34844592:+	-0.183068	0.880828	9.19128	-4.49493	3.22042e-05	0.000447256	1.55362
3390731	iVXg7FQF5nItTi7hTU	NFX1	4799	chr9:33344135:33344184:+	0.215146	1.16082	8.03986	4.49358	3.23576e-05	0.000448885	1.54902
3440446	TTOHpXuq1_u3cq3wok	C9orf156	51531	chr9:100667010:100667059:-	0.176673	1.13027	8.63211	4.49148	3.25974e-05	0.000451706	1.54188
940386	KIpICC4FB0J3oHhIo4	TXNL1	9352	chr18:54281720:54281769:-	0.265297	1.20188	7.72019	4.49	3.2767e-05	0.00045355	1.53686
150528	B1lTjnlQacbcacQ93k	MAEA	10296	chr4:1332363:1332405:+,chr4:1332862:1332868:+	-0.216419	0.860699	8.9776	-4.48877	3.29093e-05	0.000455013	1.53267
3830021	x8DeiCglBNf_iU4M_0	C11orf73	51501	chr11:86017516:86017524:+,chr11:86048421:86048461:+	0.220315	1.16499	7.35986	4.48614	3.3215e-05	0.000458729	1.52373
1660113	rLlE.pLEDi3i7DJUiM	FNDC3A	22862	chr13:49783290:49783339:+	0.193981	1.14392	7.93629	4.48482	3.33691e-05	0.000460345	1.51926
7040386	KURKrov3hgrXCou.u0	EDN1	1906	chr6:12296616:12296665:+	-0.265078	0.832154	7.47527	-4.48404	3.34608e-05	0.000461098	1.5166
6590224	BorV5S78giXh7vS5fo	WFS1	7466	chr4:6304888:6304937:+	-0.217831	0.859857	7.49847	-4.48175	3.37314e-05	0.000464311	1.50881
6180465	W5VJUF3qBKSdc3kB7s	SLC2A6	11182	chr9:136336252:136336301:-	-0.234534	0.849959	9.32444	-4.48115	3.38017e-05	0.000464764	1.5068
7000468	3le.7yRFyH57B7HTtU	FBXO11	80204	chr2:48034664:48034713:-	0.172522	1.12703	9.17462	4.47991	3.3949e-05	0.000466273	1.5026
1240750	T_utWKiB4U6F5HftYI	SNTB2	6645	chr16:69333655:69333677:+,chr16:69334735:69334761:+	0.191644	1.14206	8.98204	4.47512	3.45251e-05	0.000473661	1.48633
2000373	NpWZV78SbV7s76Hh7A	PITX1	5307	chr5:134363489:134363538:-	0.174348	1.12845	7.644	4.47382	3.46832e-05	0.000475305	1.48191
3930593	Tqi7yiSUoe7Lu7_vk0	ACSL3	2181	chr2:223807860:223807909:+	0.174748	1.12877	7.72731	4.47258	3.48334e-05	0.000476838	1.47773
1570129	BSwYp.47vieiuLoWqk	TRAFD1	10906	chr12:112591101:112591150:+	-0.198517	0.871446	8.8452	-4.47202	3.4903e-05	0.000477263	1.4758
380152	BGFc8d70VyJIYGkqCE	ZNF2	7549	chr2:95849896:95849945:+	0.213151	1.15922	7.07739	4.46902	3.52713e-05	0.000481769	1.46566
1400546	xUBB8BSTR.7fQ.l9S4	GORAB	92344	chr1:170522155:170522204:+	0.208182	1.15523	7.25647	4.46514	3.57543e-05	0.00048783	1.45251
6380131	ch0RASiclQ0xHh2bq4	TAF1C	9013	chr16:84211519:84211568:-	-0.231071	0.852002	9.26818	-4.4625	3.60868e-05	0.000491826	1.44356
1820768	uXr46X666D.v0lIpx0	TMEM64	169200	chr8:91634610:91634659:-	-0.175609	0.885394	7.70464	-4.45911	3.65178e-05	0.000497155	1.43208
6560767	NeBlBTXhWUud_t14uw	C17orf62	79415	chr17:80400785:80400834:-	-0.270217	0.829195	9.40738	-4.45877	3.65621e-05	0.000497212	1.43091
1770541	9XRKqfeMV0BOiBLCok	SERP1	27230	chr3:150260799:150260848:-	0.174082	1.12825	8.55084	4.45616	3.68976e-05	0.000501226	1.42209
3850292	iqlTvRHp3S3LSuQ734	CHCHD4	131474	chr3:14153671:14153720:-	-0.175355	0.88555	9.41032	-4.4557	3.69571e-05	0.000501486	1.42053
1010487	cUBHdXFT15Sd5df9B0	BTG2	7832	chr1:203278236:203278285:+	-0.265326	0.832011	10.2225	-4.45423	3.71478e-05	0.000503523	1.41555
7210446	En6OAdLLZXCTrwFmV4	MRFAP1L1	114932	chr4:6710886:6710935:-	0.22001	1.16474	6.65137	4.45333	3.7265e-05	0.00050456	1.41251
540403	HkRuSXM6gBfV3sXl0A	LRP5L	91355	chr22:25747510:25747559:-	0.211602	1.15797	7.19778	4.45159	3.74931e-05	0.000507096	1.40661
3420347	0kSSZTf1v0qvuOClCg	ATG16L1	55054	chr2:234203896:234203945:+	0.207819	1.15494	8.37425	4.4511	3.75577e-05	0.000507418	1.40495
3840288	ZoVoRXuoXpdAdFA2dM	LRFN3	79414	chr19:36435967:36436016:+	-0.223364	0.856566	7.43592	-4.44554	3.82954e-05	0.000516822	1.38615
6480053	9lroINV63W4m1P_6Bc	ATF4	468	chr22:39917161:39917210:+	-0.233922	0.85032	6.67029	-4.44222	3.87425e-05	0.000522287	1.37494
2450139	WpIADoapJ9EKQt9Odo	RHEB	6009	chr7:151164213:151164262:-	0.193186	1.14329	9.91474	4.44185	3.8793e-05	0.000522401	1.37368
5890554	rCgCtLktKIhK1YCGV0	BEND4	389206	chr4:42122101:42122150:-	0.163935	1.12034	7.42925	4.44055	3.89694e-05	0.000524208	1.36929
10102	Hqi3RRpw.jogr2KXEg	LIN52	91750	chr14:74567862:74567911:+	0.158635	1.11623	8.36601	4.43572	3.96337e-05	0.000532567	1.35296
3780762	iykwoB2.kp3e1Knn14	BOD1	91272	chr5:173034644:173034693:-	0.220178	1.16488	9.19338	4.43525	3.96978e-05	0.000532851	1.3514
2000100	Q6_s4qLzg6Lh6n.16g	ABI2	10152	chr2:204291991:204292040:+	0.177446	1.13088	9.04933	4.43382	3.98974e-05	0.000534952	1.34656
510088	BcR3OpxDAnei_Eik7U	EFCAB7	84455	chr1:64027487:64027528:+,chr1:64033981:64033988:+	0.172431	1.12696	7.48281	4.43344	3.99501e-05	0.000535082	1.34528
2480114	ZGllpCAVFe1opqbiEI	UBE2J2	118424	chr1:1189426:1189475:-	-0.23921	0.847209	7.00801	-4.42834	4.06678e-05	0.000544108	1.32808
2100348	ZkrrKHBOq0zN_o33p0	METTL23	124512	chr17:74729197:74729246:+	-0.208881	0.865208	7.6534	-4.4266	4.09164e-05	0.000545706	1.32219
1470315	B.UV.5enXpF7F3od1w	PIAS4	51588	chr19:4037989:4038038:+	-0.202194	0.869228	9.19598	-4.42658	4.09192e-05	0.000545706	1.32213
4060176	96iFFSE3hw6d7lEdQg	KIF11	3832	chr10:94414587:94414637:+	-0.18997	0.876624	9.45881	-4.42668	4.09055e-05	0.000545706	1.32245
2600630	HtcNPoieeASmjdxP3g	CCT6A	908	chr7:64525461:64525510:+	0.201007	1.1495	10.6381	4.42536	4.10934e-05	0.000547441	1.31802
7320301	iquI97vjsopYgpXwdA	CCR1	1230	chr3:46243581:46243630:-	-0.183535	0.880543	6.64069	-4.4226	4.14913e-05	0.000552151	1.30871
2030292	NLnrgCsqeLjxfJRKuk	EDEM1	9695	chr3:5260981:5261030:+	-0.202296	0.869166	8.45607	-4.4191	4.2002e-05	0.000558348	1.2969
130300	uQJLq6W.s5KpAK536I	ZNF174	7727	chr16:3452396:3452406:+,chr16:3454426:3454464:+	-0.175348	0.885554	6.8173	-4.41656	4.23765e-05	0.000562122	1.28833
6580164	3tLitW4t.uLX7tNvak	PHF21A	51317	chr11:45954322:45954371:-	0.219332	1.16419	10.0814	4.41681	4.23389e-05	0.000562122	1.28918
5310634	0rADnndJdUQ8BZO43U	FASN	2194	chr17:80036215:80036264:-	-0.235721	0.84926	11.5894	-4.41506	4.25978e-05	0.000564214	1.28329
4290382	BeIF.VvHm.0UXt9VOc	TMEM131	23505	chr2:98373255:98373304:-	-0.180849	0.882183	10.2508	-4.41488	4.2625e-05	0.000564214	1.28268
4810279	c6VLF.r9Egjd5SkKU0	METTL23	124512	chr17:74725821:74725870:+	-0.185807	0.879157	7.23108	-4.41189	4.30715e-05	0.000569517	1.27261
540524	KoUunoEkQKofQXnuF4	NMRAL1	57407	chr16:4511777:4511826:-	-0.224187	0.856077	9.43576	-4.40887	4.35282e-05	0.000574943	1.26243
3370747	QrqfR6IDofHkDnuO.c	YEATS4	8089	chr12:69784140:69784189:+	-0.23704	0.848485	9.44175	-4.40625	4.39268e-05	0.000579591	1.25363
2970612	oqiroIDroezd0b3gkk	UHRF2	115426	chr9:6506243:6506292:+	0.204929	1.15263	7.44118	4.39769	4.52563e-05	0.000596499	1.22484
5290192	NSepI.peSrMvp4XQ3I	TRAPPC13	80006	chr5:64961032:64961081:+	-0.205262	0.867381	7.04442	-4.39711	4.53487e-05	0.000597083	1.22287
650626	o8AZ3Vh2VEj4AOXkSU	METTL22	79091	chr16:8736353:8736402:+	-0.161395	0.89416	8.17281	-4.39128	4.62776e-05	0.000608668	1.20329
4390546	ZmoA6gtXeXAsblSogE	NSA2	10412	chr5:74065187:74065189:+,chr5:74066456:74066502:+	0.151338	1.1106	12.1281	4.38798	4.68124e-05	0.00061505	1.1922
1190739	KeSoC9fe2v.IRI3d5U	ITPRIPL2	162073	chr16:19127723:19127772:+	-0.168519	0.889756	7.24688	-4.38256	4.77036e-05	0.000626097	1.174
3360377	odcFEQ3V1uC3_kvVEM	UTP14A	10813	chrX:129059112:129059161:+	-0.161542	0.894069	9.18317	-4.38212	4.77758e-05	0.000626383	1.17254
6400619	NX9dVdU5sIb3uwXU8A	BCL9	607	chr1:147097902:147097951:+	-0.155536	0.897799	7.93405	-4.38156	4.78697e-05	0.000626951	1.17064
510554	Tept6hfg5eV6_7odfA	ARHGEF7	8874	chr13:111957870:111957919:+	-0.173922	0.88643	10.1314	-4.38044	4.80559e-05	0.000628727	1.1669
1090301	NdcX191w_7xCKSUyQg	SDHC	6391	chr1:161334453:161334502:+	0.175306	1.1292	8.5408	4.37612	4.87829e-05	0.000637567	1.1524
5810274	ZWuWSDjpVDVutSNPzI	FNTA	2339	chr8:42914263:42914312:+	-0.171139	0.888141	9.1995	-4.37338	4.92503e-05	0.000642999	1.1432
2810674	iXS3FfedyPt6HSiPuk	TRIM4	89122	chr7:99488697:99488746:-	0.190875	1.14146	10.2426	4.37221	4.945e-05	0.000644927	1.1393
4050646	xiZZ9emuZEeZ19V6SI	FAM86B1	85002	chr8:12051484:12051531:-,chr8:12049349:12049350:-	-0.188081	0.877772	8.20812	-4.37033	4.97742e-05	0.000647795	1.13299
1570110	0nU0rkqj_ngpuTP16k	MANBAL	63905	chr20:35945418:35945467:+	-0.179936	0.882742	9.67859	-4.37058	4.97308e-05	0.000647795	1.13383
4200162	fEduksgaXejhNPnSdU	CIRH1A	84916	chr16:69202757:69202806:+	-0.202827	0.868846	10.7667	-4.36695	5.0362e-05	0.000654477	1.12166
5550296	QVfd9fRTeRxP3p41Q0	OSBP	5007	chr11:59342024:59342073:-	0.19844	1.14746	10.6117	4.36678	5.0393e-05	0.000654477	1.12107
4560538	ZsgSnelRUzeiSzxhWI	MAPK1	5594	chr22:22127169:22127218:-	0.178748	1.1319	8.3732	4.36456	5.07824e-05	0.000658845	1.11364
6220487	luwnu1y9_BL85Lnn_U	PCMT1	5110	chr6:150132482:150132531:+	0.190456	1.14112	11.3313	4.36288	5.10796e-05	0.000662008	1.10801
6590440	oiJeh.jvgjP3unHunk	JRKL	8690	chr11:96124999:96125048:+	0.193533	1.14356	6.86545	4.36171	5.12867e-05	0.000663999	1.1041
3710653	BVSRB1sqJeizX1P3SU	TMUB2	79089	chr17:42268624:42268673:+	0.163936	1.12034	7.52535	4.3547	5.25488e-05	0.000679631	1.08065
6350348	QZQuEjkgEAVC1Fw014	BUB3	9184	chr10:124922313:124922344:+,chr10:124924563:124924580:+	0.242113	1.18272	9.35826	4.35436	5.2612e-05	0.00067974	1.07949
3870594	NX9EfunjuDnhYBOiNU	IFI16	3428	chr1:159021739:159021788:+	-0.15796	0.896292	10.837	-4.35399	5.26791e-05	0.0006799	1.07826
7400102	l_dahjiLP1TnotpiCo	ASPHD2	57168	chr22:26839156:26839205:+	-0.191798	0.875514	7.81142	-4.35199	5.30462e-05	0.000683926	1.07156
4610411	okQ7jiT1UUTT7QvVEo	MTERF3	51001	chr8:97256147:97256195:-,chr8:97251913:97251913:-	-0.189173	0.877109	9.91498	-4.35143	5.31478e-05	0.000683986	1.06971
3180189	iFIAVOeKIBXFLu9Lkk	ZNF271P	10778	chr18:32887643:32887692:+	0.198025	1.14713	7.99347	4.35136	5.3161e-05	0.000683986	1.06948
5050025	WigjjkaLi3LHg6h8jo	KBTBD7	84078	chr13:41766451:41766500:-	0.237968	1.17933	6.7869	4.35052	5.33164e-05	0.000685275	1.06666
1090400	Zv0i1ZKxVJ3n5YB6C8	ATXN2	6311	chr12:111890341:111890390:-	-0.167857	0.890164	9.82457	-4.34709	5.39546e-05	0.000692762	1.05518
1820592	ipWbdgqkXuB0Ap3.SI	HIST2H2AA4	723790	chr1:149823105:149823154:+	0.211771	1.15811	10.6038	4.34504	5.43389e-05	0.000696974	1.04834
3130301	fr1fXPUJ9TJ55XL.f0	PIM1	5292	chr6:37142789:37142838:+	0.229114	1.17211	7.77702	4.33911	5.5467e-05	0.00071071	1.02852
780427	i4K3kIF4dt4e7uii1I	TFCP2	7024	chr12:51488891:51488940:-	-0.176911	0.884595	9.13548	-4.33773	5.57309e-05	0.000713355	1.02394
6450021	Ni0ikiBQQnrnln8nUg	ANAPC4	29945	chr4:25419909:25419958:+	-0.186056	0.879006	9.40481	-4.33266	5.67178e-05	0.00072524	1.00701
2630546	EZ36jee93UqdSBeMXs	FOXO3	2309	chr6:109004119:109004168:+	-0.175737	0.885315	7.74217	-4.33116	5.70131e-05	0.000728266	1.002
2450494	fqqPl3HTRxe.eXveeU	BTLA	151888	chr3:112190074:112190123:-	-0.1718	0.887735	9.07067	-4.32844	5.7553e-05	0.000734407	0.992915
4850440	KUUCNfV_6ySiCf6OV0	HEATR3	55027	chr16:50136198:50136247:+	-0.182242	0.881333	7.94335	-4.32174	5.89011e-05	0.000750838	0.970591
4880132	BVKs8ehc7rs_8BS7X4	ARGLU1	55082	chr13:107195861:107195910:-	0.157115	1.11506	11.2968	4.31754	5.97611e-05	0.000761019	0.956617
7560593	NnnVXrro16D.dGSiU8	OSM	5008	chr22:30658990:30659039:-	-0.19902	0.871142	6.56918	-4.31616	6.00473e-05	0.000762658	0.95201
6770180	6t5VCSXiV0pFVSdXqI	TXNDC11	51061	chr16:11773124:11773165:-	-0.197206	0.872238	6.84561	-4.31603	6.0074e-05	0.000762658	0.951581
7040731	u1d.zu5_nS_XvESXeU	AF070595	NA	chr9:80036167:80036216:+	-0.158467	0.895977	7.60963	-4.31608	6.00649e-05	0.000762658	0.951728
6590685	0F1H193lU_XVAznOic	MTMR12	54545	chr5:32227756:32227805:-	-0.213431	0.862484	7.32764	-4.31494	6.03008e-05	0.000764755	0.947949
6590441	xm4AHvjJJCIKkktvU0	TRIP12	9320	chr2:230632278:230632327:-	0.20577	1.1533	9.5886	4.3107	6.11911e-05	0.000775254	0.933821
6620670	fIcSejJ5X8JfojqijU	WDR75	84128	chr2:190340116:190340165:+	-0.194942	0.873608	10.9451	-4.30616	6.21578e-05	0.000786698	0.918713
3400397	rXKX4dWeXniqQwFIFA	EML3	256364	chr11:62369696:62369745:-	-0.262286	0.833766	9.54407	-4.30347	6.2736e-05	0.000793208	0.909788
6250451	3deo33PeR10l6MUk14	CENPI	2491	chrX:100401191:100401240:+	-0.142421	0.905998	8.02618	-4.30114	6.32436e-05	0.000798812	0.902022
1570575	ljdHhW_V7BR.f19.5c	STRN3	29966	chr14:31363892:31363941:-	0.153859	1.11254	8.77553	4.29975	6.35471e-05	0.00080183	0.897408
6040181	lqfQke31N5N9SPzTi4	OSBPL3	26031	chr7:24836803:24836852:-	-0.193589	0.874428	7.68487	-4.29913	6.36827e-05	0.000802726	0.895353
2510039	lfnune873il_o8l310	ENDOD1	23052	chr11:94865280:94865329:+	-0.161317	0.894208	7.6941	-4.29741	6.40624e-05	0.000806692	0.889625
1400735	6.Y6dX1YLVnl3CaLvA	SMC4	10051	chr3:160118458:160118507:+	0.203099	1.15117	6.76133	4.29515	6.4563e-05	0.000812173	0.882123
6180204	KeU1Sl8HJAHGiblC4U	FUK	197258	chr16:70514063:70514112:+	-0.226311	0.854818	7.75774	-4.29402	6.48133e-05	0.000814496	0.878395
2940224	QpUTnhEh0dIhXyEehQ	POMGNT1	55624	chr1:46654438:46654487:-	-0.221292	0.857797	8.36337	-4.29277	6.50931e-05	0.000817185	0.874244
5050349	Wknr9.ArvqAr8somsk	VPS13A	23230	chr9:79985959:79986008:+	0.188702	1.13974	7.50306	4.29043	6.56209e-05	0.000822978	0.866463
5700725	iqLR_Of0rw0ic6ucSk	EPSTI1	94240	chr13:43462294:43462343:-	-0.163457	0.892883	10.7288	-4.28368	6.71653e-05	0.000841497	0.84405
60594	BOSQCzFuONh1goKSOU	DNAJB14	79982	chr4:100822245:100822294:-	0.250514	1.18963	7.49719	4.28333	6.72443e-05	0.000841638	0.842917
7400246	6qd3g1xev30p96H5yk	BCDIN3D	144233	chr12:50231771:50231820:-	-0.167079	0.890644	8.90303	-4.28265	6.74035e-05	0.000842781	0.840638
7380730	i_az3_az37VbVUgp2U	TSPYL2	64061	chrX:53117626:53117675:+	0.161783	1.11867	6.8875	4.28224	6.74972e-05	0.000843104	0.839299
6110168	6kvciRK90twnugCdV8	PGAM4	441531	chrX:77224120:77224169:-	0.155513	1.11382	11.8069	4.27987	6.80506e-05	0.000848327	0.831434
5550348	QXaXd7TnqC5cd3qUec	ICMT	23463	chr1:6281467:6281516:-	0.187505	1.13879	9.02393	4.27987	6.8052e-05	0.000848327	0.831414
2030446	ceKIAvDQUrx1RL_Vu4	SNAPC3	6619	chr9:15462314:15462363:+	-0.166283	0.891135	8.65436	-4.27907	6.82396e-05	0.000849813	0.828761
5420544	3wsLStXCVbVCC4RC6U	SFT2D3	84826	chr2:128461058:128461107:+	-0.163761	0.892695	6.71037	-4.27839	6.83991e-05	0.000850945	0.826513
1500491	lkqhK3QtfVJMREqBAQ	PDE6D	5147	chr2:232597381:232597430:-	-0.15277	0.899521	8.01798	-4.27796	6.84992e-05	0.000851337	0.825104
940477	Tjd.7nq9Lp30qhKA5c	RETSAT	54884	chr2:85569789:85569838:-	-0.201805	0.869462	7.59915	-4.27424	6.93816e-05	0.000861441	0.812775
5130725	rROR.u7dd8PgqKnio4	ABI1	10006	chr10:27036214:27036263:-	0.195269	1.14494	7.92504	4.27291	6.97008e-05	0.000864541	0.808352
7400653	inpuVO_SM.1YvVSDo4	PFKFB4	5210	chr3:48555186:48555235:-	-0.269842	0.82941	8.5205	-4.27028	7.0334e-05	0.000871524	0.799642
7210762	Bnu6R9etwJ3nIQ_a4k	MFSD8	256471	chr4:128841706:128841755:-	-0.207921	0.865784	8.01084	-4.26794	7.09006e-05	0.000876794	0.791914
5570110	K9eVxdccEfXlU.oVsU	TRIOBP	11078	chr22:38170315:38170364:+	-0.204142	0.868055	8.77119	-4.26809	7.08638e-05	0.000876794	0.792414
6270554	0gLsZQcKhUQJKSKw5I	LGALS8	3964	chr1:236712383:236712432:+	-0.177234	0.884397	7.99342	-4.26482	7.16655e-05	0.000884492	0.781579
6270201	KGlNN1xrFEpetE6hlk	EEF2KMT	196483	chr16:5140484:5140533:-	-0.17608	0.885105	7.54924	-4.26483	7.16637e-05	0.000884492	0.781604
6520100	3iviu9BNvCkdUAZAXU	CCDC50	152137	chr3:191115927:191115976:+	-0.15059	0.900882	7.17808	-4.25756	7.34742e-05	0.000905914	0.757576
2600392	xp6k.U0zIXeV9Isl0U	CENPA	1058	chr2:27017107:27017156:+	0.181744	1.13425	9.99089	4.25553	7.39893e-05	0.000911106	0.750848
6200437	3656xCiVHSS.3xf5eU	AP3M1	26985	chr10:75881976:75882025:-	0.183689	1.13578	10.4336	4.25532	7.4042e-05	0.000911106	0.750163
6960411	rVofv3RS4JRI86SEnU	RCN2	5955	chr15:77241482:77241531:+	-0.175839	0.885253	9.62983	-4.25396	7.43876e-05	0.000914452	0.745679
610435	BnlSXq3rAoAsS.SpCA	SSB	6741	chr2:170667728:170667777:+	0.150977	1.11032	11.3588	4.24885	7.57028e-05	0.0009297	0.728804
670279	lX9pEnSl__BNIh1Meo	ZNF485	220992	chr10:44112660:44112709:+	-0.147451	0.902844	6.9123	-4.24797	7.59335e-05	0.000929854	0.725875
5560482	EuSXgo0uyw5SgLn.xc	UBQLN2	29978	chrX:56593109:56593158:+	0.178299	1.13155	9.84119	4.24794	7.59401e-05	0.000929854	0.725792
6770673	NsrMpPcV.gMnu1QXvk	SOCS2	8835	chr12:93969717:93969766:+	0.197952	1.14707	8.52813	4.24817	7.58794e-05	0.000929854	0.726562
1780719	3jh_0u9SuzfJwByIOU	PTGES3	10728	chr12:57057686:57057735:-	0.239073	1.18023	11.4703	4.24764	7.60195e-05	0.000929909	0.724786
5360451	9h_FXtRV7dudXSFVEA	UNC13A	23025	chr19:17712440:17712489:-	0.177003	1.13053	6.86977	4.24577	7.6508e-05	0.000934964	0.718619
5690603	i4JVdIJXl7RtpP7iFw	ICOSLG	23308	chr21:45646846:45646895:-	-0.198767	0.871295	7.31945	-4.24359	7.70804e-05	0.000941033	0.711443
4120278	BSeoXozSTRkQVCZACU	KIF23	9493	chr15:69739243:69739280:+,chr15:69740131:69740142:+	-0.181019	0.88208	8.0922	-4.23985	7.8077e-05	0.000952264	0.699076
5340754	TI1EnCEUoVeglyA6hQ	ZNF93	81931	chr19:20011857:20011900:+,chr19:20026089:20026094:+	0.167707	1.12327	7.7016	4.23639	7.90083e-05	0.000962676	0.687663
6110484	Z9Ujuei55dtefdNK1Q	GEMIN5	25929	chr5:154267879:154267928:-	-0.176539	0.884823	8.11622	-4.23294	7.99466e-05	0.000973154	0.676299
4260725	ZSCJRKBNPXdWQUdUVQ	CD79B	974	chr17:62006160:62006209:-	-0.191458	0.87572	9.85327	-4.23194	8.02205e-05	0.000974577	0.673008
1030201	HXe1B6LN6c6lOrHTMU	WDR33	55339	chr2:128493257:128493306:-	-0.15515	0.898039	6.71948	-4.23197	8.02129e-05	0.000974577	0.673099
270224	WuS53iqEhCn6uzOUFI	MOAP1	64112	chr14:93648896:93648945:-	-0.196514	0.872657	8.59094	-4.23061	8.05872e-05	0.000978075	0.668618
1470706	0JHlYyBGVldHnvfl8Q	THEM6	51337	chr8:143818224:143818273:+	-0.420888	0.746965	9.22098	-4.22965	8.08512e-05	0.000980321	0.66547
4230091	0kuM6SCEUiSOSIlP_4	HNRNPA2B1	3181	chr7:26231800:26231849:-	0.199088	1.14797	13.3741	4.22439	8.2319e-05	0.000997144	0.648156
6840072	cw3oT2KD6We0efvv5k	PTEN	5728	chr10:89725836:89725885:+	-0.163254	0.893008	10.3293	-4.22069	8.33695e-05	0.00100888	0.635953
6180463	NK57uluO5IiS4qKvTg	CNNM3	26505	chr2:97499214:97499263:+	-0.162393	0.893542	7.70131	-4.21891	8.38775e-05	0.00101404	0.630108
6980494	Q6lVTx7h3v6AJTPmjU	SGPP1	81537	chr14:64153041:64153090:-	0.179112	1.13219	7.50278	4.21604	8.47031e-05	0.00102303	0.620684
5130102	lbOxLyH5KeSi5Xk_.0	AGGF1	55109	chr5:76360492:76360541:+	-0.162602	0.893412	7.04643	-4.21563	8.48247e-05	0.0010235	0.619304
1660181	cl6TfxQULAegje8esg	MZT1	440145	chr13:73282882:73282931:-	-0.178806	0.883434	7.56565	-4.21146	8.6042e-05	0.00103718	0.605595
5890242	Nd8wBK_mNP1Qj6.V_I	SH3BGRL	6451	chrX:80553537:80553586:+	0.177544	1.13096	11.1079	4.20963	8.65811e-05	0.00104205	0.599586
4150053	cI6QIhAJJY1FJ4g9tY	YBX1	4904	chr1:43166605:43166654:+	0.204969	1.15266	11.4124	4.20952	8.66137e-05	0.00104205	0.599224
3610072	W38p0ogk.wIBVRXllY	A4GALT	53947	chr22:43088177:43088226:-	-0.201068	0.869906	8.11493	-4.20847	8.69245e-05	0.00104478	0.595778
2000630	lkhyXdfN0SNEJFXIy4	SORBS2	8470	chr4:186507121:186507170:-	-0.165883	0.891383	7.35716	-4.20592	8.7684e-05	0.00105289	0.58741
1090468	0To4rSdft56ulXlPeA	CCDC12	151903	chr3:46963359:46963408:-	-0.18253	0.881156	10.1493	-4.20304	8.85496e-05	0.00106171	0.57796
5860243	f_nlN1SnTltF2X9__g	FAM160A2	84067	chr11:6232794:6232843:-	-0.167321	0.890495	7.39481	-4.20291	8.859e-05	0.00106171	0.577521
20500	fp3_eev4PoRHnmnXXk	BRF2	55290	chr8:37701676:37701725:-	0.157541	1.11538	8.31894	4.2016	8.89862e-05	0.00106543	0.573229
4810400	NletWLpuqGpTR7OzwA	ZNF512B	57473	chr20:62588094:62588143:-	-0.199777	0.870685	7.13004	-4.19902	8.97732e-05	0.00107382	0.564759
4070289	NVuQq1Q5fQEKHO_0pU	IWS1	55677	chr2:128244159:128244208:-	-0.180781	0.882226	9.15911	-4.19652	9.05418e-05	0.00108197	0.55656
2490066	3lS.rqV9.Xof7oopFA	CD2BP2	10421	chr16:30364245:30364294:-	-0.200973	0.869964	11.005	-4.19106	9.22435e-05	0.00110077	0.538652
6840576	Trl4VHlclUZzkUB_90	ORAI3	93129	chr16:30966023:30966072:+	-0.147248	0.902971	6.59821	-4.1909	9.22924e-05	0.00110077	0.538142
1850482	9ioTS59d9RUPVUZr1M	TNK2	10188	chr3:195590326:195590375:-	-0.194075	0.874133	8.67879	-4.19013	9.25369e-05	0.00110263	0.535598
4200541	QH16i4VJvPXl10dc90	PCED1B	91523	chr12:47630347:47630396:+	-0.229552	0.8529	8.96878	-4.18869	9.29927e-05	0.001107	0.530873
2450465	cVeeL6A9S5JHj4US_U	CYBRD1	79901	chr2:172414260:172414309:+	0.165769	1.12176	9.0253	4.18727	9.34431e-05	0.00111129	0.526228
7320382	Nd63i0H9nqgBc6BceQ	SLC38A1	81539	chr12:46581917:46581966:-	-0.183817	0.880371	10.9205	-4.18672	9.36168e-05	0.00111229	0.524442
6380747	WqsRHil_OME_gOO7a0	ANKRD32	84250	chr5:94030949:94030998:+	0.200226	1.14888	7.56929	4.18552	9.4e-05	0.00111578	0.520513
6590484	9HL.3lJzvg5ED3tGTs	NAP1L1	4673	chr12:76441990:76442039:-	0.208854	1.15577	8.78681	4.18429	9.43949e-05	0.0011194	0.516483
1980521	ZkRV5uweT1BRwwLlz4	SLC44A2	57153	chr19:10755176:10755225:+	-0.252008	0.839727	9.27615	-4.1815	9.5297e-05	0.00112901	0.507338
2060121	ltFe_XOooroKP6QnQU	FUCA1	2517	chr1:24171818:24171867:-	-0.161745	0.893943	9.36773	-4.17995	9.58028e-05	0.00113393	0.502248
3440184	0o5vl.5J7o9u6vXv1I	STARD13	90627	chr13:33712682:33712731:-	0.202464	1.15066	7.08521	4.17799	9.64438e-05	0.00114042	0.495837
5670424	6R7R.SJ2unRJu15Vr8	GNA15	2769	chr19:3163551:3163600:+	0.274553	1.20962	9.10583	4.17722	9.6695e-05	0.00114231	0.493336
7610047	3S7O0ofvTyvpJIqkgo	LINC00657	647979	chr20:34634169:34634218:-	0.188398	1.1395	8.38675	4.17261	9.82254e-05	0.00115928	0.47824
6980010	3qL.LbKXzjDxVmuu7I	MED28	80306	chr4:17625808:17625857:+	0.178542	1.13174	10.4493	4.16873	9.95288e-05	0.00117355	0.465568
60537	6eoXo_rSOXtfoqhCvg	NAT14	57106	chr19:55998745:55998794:+	-0.151198	0.900502	7.06821	-4.16606	0.000100438	0.00118315	0.456826
4760349	KCRaDlDwciFdSVUKoo	LRP10	26020	chr14:23347097:23347146:+	-0.238867	0.84741	8.05062	-4.16361	0.000101278	0.00119092	0.448823
3120767	ff7kki6fEerdDOVd_k	CNIH1	10175	chr14:54898841:54898890:-	0.147686	1.10779	10.4211	4.16357	0.00010129	0.00119092	0.448709
6450278	fNrt557tVK37urpEjc	MKNK1	8569	chr1:47023323:47023372:-	-0.184606	0.879889	8.23012	-4.16212	0.000101792	0.00119569	0.443959
1940368	KEVx7X7l0ZVddNeRV8	NRSN2	80023	chr20:335419:335468:+	-0.169209	0.88933	7.51012	-4.16103	0.00010217	0.001199	0.440398
4780050	EVK3TX0oP_S9DiCKiE	UGDH	7358	chr4:39500449:39500498:-	0.19056	1.14121	8.9455	4.15909	0.000102843	0.00120576	0.434087
7040544	xochUjffiKUjnUuXjo	CCDC53	51019	chr12:102419752:102419774:-,chr12:102406944:102406970:-	0.184556	1.13647	10.5282	4.15796	0.000103241	0.00120928	0.430374
2480192	Q5CeB9.Od9uUwdpP4U	SESN3	143686	chr11:94906422:94906471:-	0.162075	1.11889	6.57129	4.15662	0.000103712	0.00121365	0.426002
460168	cUt9Hq9U94q1HHQA.k	XCL1	6375	chr1:168550925:168550974:+	-0.157989	0.896274	6.68352	-4.15321	0.000104919	0.00122662	0.414881
6480474	HnqXgLRHE5Hl.qLSdE	PPP1R10	5514	chr6_ssto_hap7:1900760:1900809:-	0.216729	1.1621	8.02993	4.14714	0.000107101	0.00125095	0.395106
770440	NZdB55V6_Dvd_MuehU	ULK1	8408	chr12:132407553:132407602:+	-0.225046	0.855568	8.40965	-4.14411	0.000108208	0.0012623	0.385226
1470091	cpTunf6JDvU071OeeE	IL15	3600	chr4:142577356:142577405:+	-0.156007	0.897506	7.40857	-4.14392	0.000108276	0.0012623	0.384621
4490452	c_Rx.9Lr361X8UTfq4	MIER1	57708	chr1:67453489:67453538:+	0.190965	1.14153	8.81572	4.14309	0.000108584	0.00126471	0.38189
3420180	NF0X3ePuoukIHqiG10	ZNF202	7753	chr11:123595312:123595361:-	0.145265	1.10593	6.96702	4.14188	0.000109029	0.00126871	0.377957
6840215	Wc5Ts7lH3iLLA4d.nE	ECT2	1894	chr3:172539155:172539204:+	-0.221008	0.857966	9.12054	-4.14102	0.000109347	0.0012692	0.375167
2510181	uVJQSC5O1HualLu78Q	C12orf76	400073	chr12:110479317:110479366:-	0.182607	1.13493	7.86662	4.14069	0.000109469	0.0012692	0.374095
2060450	ZgH.OB94ntV_Q9BZL8	NNT	23530	chr5:43704960:43705009:+	0.213717	1.15967	9.62236	4.14066	0.000109481	0.0012692	0.373991
610022	9o1f3eDoiPiKjtqS9U	BFAR	51283	chr16:14762339:14762388:+	0.235164	1.17704	9.15482	4.14116	0.000109297	0.0012692	0.375603
6560433	3rndqcX4GIz9UI93ko	ARIH1	25820	chr15:72874448:72874497:+	0.186941	1.13835	8.26007	4.13995	0.000109743	0.00127106	0.371687
3870619	cFFd_eAkevVe_CfnKg	AMD1	262	chr6:111210112:111210161:+	-0.207469	0.866055	9.68399	-4.1392	0.000110023	0.00127311	0.369242
2030209	QjR7X5fXr393a_vlKk	MTF1	4520	chr1:38280020:38280069:-	0.294493	1.22645	8.24258	4.13762	0.000110613	0.00127874	0.364106
5490546	oqEcUQlX3oCjkgCFUk	SLC30A1	7779	chr1:211748863:211748912:-	0.168022	1.12352	7.41516	4.13368	0.0001121	0.00129352	0.351279
3180465	K65bk0UDgL_z8GKK58	FYTTD1	84248	chr3:197511023:197511072:+	0.174324	1.12844	8.69508	4.13393	0.000112007	0.00129352	0.352073
5050241	fr.eioN6UIS1HxOjbs	ABHD3	171586	chr18:19231604:19231653:-	0.151218	1.11051	8.99753	4.13166	0.00011287	0.0013012	0.344701
3400356	HpLYE4EG0I71KRMKKY	WDR33	55339	chr2:128522416:128522465:-	0.209522	1.15631	7.42901	4.12552	0.000115242	0.00132731	0.32473
5390056	H6KCQVEpA2EhdYSS9I	RIOK1	83732	chr6:7393518:7393536:+,chr6:7395286:7395316:+	-0.206627	0.866561	7.64825	-4.12246	0.00011644	0.00133951	0.314797
1050132	fVLYgTfsJfTwqUXnt4	ZNF518B	85460	chr4:10441813:10441862:-	0.15347	1.11224	8.64606	4.12227	0.000116516	0.00133951	0.314169
2690561	ZTqf63.4cBd.zBO9DA	RPLP1	6176	chr15:69747822:69747871:+	0.329327	1.25643	11.5732	4.11951	0.000117607	0.00135079	0.305222
3120709	oXEOrSOXqTJ0hELpf0	CCNT1	904	chr12:49087126:49087175:-	0.178037	1.13134	7.0949	4.11842	0.00011804	0.00135451	0.301695
4050687	ZkeX1uG2W_RzoS_d8I	DLL1	28514	chr6:170591717:170591766:-	0.159278	1.11673	6.71473	4.1156	0.000119171	0.00136623	0.292533
3890543	NkY97h7.3e.Rvb4uwk	ETNK1	55500	chr12:22838193:22838242:+	0.175371	1.12925	8.60009	4.11476	0.000119509	0.00136885	0.289814
7050600	9Xolbq5F7x76n9R4jc	RARA	5914	chr17:38513814:38513863:+	-0.186622	0.878661	9.71857	-4.11234	0.000120491	0.00137881	0.281963
130220	BoU0oeeWVd6IiSf.P4	MRTO4	51154	chr1:19585371:19585420:+	-0.186083	0.878989	9.42466	-4.11147	0.000120847	0.00138161	0.27913
4830328	9hF0pHqEvqT_ilbu4M	CYB561D2	11068	chr3:50391266:50391315:+	-0.155594	0.897763	8.3964	-4.11113	0.000120986	0.00138193	0.278026
1850176	TPhZPdbnp.H_Sgnfok	RSC1A1	6248	chr1:15988092:15988141:+	-0.161204	0.894278	7.41697	-4.1104	0.000121284	0.00138407	0.27566
6620626	Z6LqmKIiUgBMjWKkks	CHCHD3	54927	chr7:132469954:132470003:-	0.14169	1.1032	9.40128	4.10764	0.00012242	0.00139575	0.26671
4900746	Z.1NUE_OCbSge7tyOw	UBE2H	7328	chr7:129498742:129498766:-,chr7:129497379:129497403:-	0.19357	1.14359	7.68649	4.10281	0.000124432	0.00141738	0.251065
5690202	cQn9tLpBR3ykkkHr.o	AKIRIN2	55122	chr6:88385154:88385203:-	0.185287	1.13704	10.7624	4.10251	0.000124559	0.00141753	0.250085
4150438	WQuX3Ua5D0h9LjdS60	LRRFIP2	9209	chr3:37094904:37094953:-	0.167743	1.1233	8.50517	4.10156	0.000124959	0.00142078	0.247007
7050609	loI5Vh9.pS46oNLi50	XPNPEP1	7511	chr10:111624623:111624672:-	-0.146685	0.903323	10.7706	-4.0989	0.000126085	0.00143227	0.238396
4880500	KWfoRgQJRH3B596YHg	SYNCRIP	10492	chr6:86324297:86324346:-	-0.159574	0.895289	10.8734	-4.09587	0.00012738	0.00144533	0.228587
4830382	W.NXvk3p5EiXddAjnE	CPEB2	132864	chr4:15070834:15070883:+	0.181351	1.13395	7.85196	4.09567	0.000127467	0.00144533	0.227934
5220433	iJl1F6XHe8.UXv6sqU	DHX40	79665	chr17:57685341:57685390:+	-0.195666	0.87317	8.03634	-4.09458	0.000127938	0.00144934	0.224394
5310471	6V04FQT4y1fgRE55Yk	UBE2C	11065	chr20:44442096:44442103:+,chr20:44444493:44444534:+	0.171849	1.1265	11.1255	4.09309	0.000128579	0.00145527	0.219601
940168	fp.P9HpV4r4LSLdQAE	GTPBP8	29083	chr3:112711920:112711969:+	-0.182176	0.881373	9.0597	-4.09238	0.000128888	0.00145744	0.217298
1580161	rvRNLp.s5Aznu_hehk	NETO2	81831	chr16:47115855:47115904:-	-0.16039	0.894783	9.64515	-4.09161	0.000129225	0.00145992	0.214793
4830427	fSQgQDQpHV7kv_UnUo	LRR1	122769	chr14:50074534:50074583:+	-0.156568	0.897157	9.32467	-4.08951	0.000130141	0.00146894	0.208011
540681	0iS9nXV4wi_1QKtnwo	S100A10	6281	chr1:151955581:151955630:-	0.187488	1.13878	8.05711	4.0839	0.000132625	0.00149561	0.189871
2600463	B8p.nM1UpQMk7hEoSU	TNFRSF10B	8795	chr8:22877811:22877860:-	-0.172064	0.887572	9.66856	-4.08349	0.000132806	0.00149629	0.188562
4590551	QKEA_IKe67dJF4SDd4	HSP90B3P	343477	chr1:92109121:92109170:+	0.206851	1.15417	8.80999	4.07522	0.000136555	0.00153714	0.161853
1030289	Tkm0dxcO3R73kCukOc	SMAD4	4089	chr18:48605708:48605757:+	0.194627	1.14443	9.54278	4.0709	0.000138554	0.00155823	0.147912
150437	HleeenuNxdBNSuuehQ	TMC6	11322	chr17:76113549:76113559:-,chr17:76113397:76113428:-	-0.226193	0.854888	7.72963	-4.06875	0.00013956	0.00156812	0.140973
650438	rn7JECnSeqOu.h9ooA	TLK2	11011	chr17:60690383:60690432:+	0.148376	1.10832	8.75778	4.06802	0.000139904	0.00157057	0.138613
1500753	KLh7rtfiOdE8eVpeXU	VARS2	57176	chr6_mcf_hap5:2276099:2276148:+	-0.234269	0.850116	9.74646	-4.06757	0.000140115	0.00157152	0.137164
430332	KN4nsgqTeHTzWUhfS0	ATP11C	286410	chrX:138813861:138813910:-	-0.17987	0.882782	6.76918	-4.06618	0.00014077	0.00157744	0.132691
4900639	Wvf30p_7fy_bp5kpeU	GGNBP2	79893	chr17:34945998:34946047:+	-0.156404	0.897259	9.91604	-4.06064	0.000143414	0.00160562	0.114845
5360670	6ut.eiK8ytHXql36tU	PLAU	5328	chr10:75676958:75677007:+	-0.185042	0.879623	6.66849	-4.05799	0.000144698	0.00161819	0.106299
1400491	xI93L.dXKjqCqk_KQk	TOB2	10766	chr22:41829721:41829770:-	0.168185	1.12364	7.15947	4.05778	0.000144798	0.00161819	0.105637
6550594	3iiC9B1dBieth9xZFE	GRAP	10750	chr17:18927583:18927632:-	-0.201431	0.869688	7.2551	-4.05537	0.000145977	0.0016299	0.0978618
4730670	9eMh.XcAlPR1I.xeqA	GCLC	2729	chr6:53362596:53362645:-	-0.139373	0.907914	7.50404	-4.05483	0.000146242	0.0016314	0.09612
4010544	iOZenBdeOde1RtKTmI	ESR2	2100	chr14:64701688:64701737:-	-0.154502	0.898443	6.66229	-4.05361	0.000146839	0.00163658	0.092218
6180019	ZeneCFEjkJDigxJe6s	ITGB1BP1	9270	chr2:9547597:9547646:-	0.196695	1.14607	9.85292	4.05156	0.000147853	0.00164641	0.085617
6590725	onSlC.429TEsX783n0	RAD23B	5887	chr9:110094078:110094127:+	-0.182357	0.881262	9.27549	-4.05112	0.000148072	0.00164737	0.0841973
3440672	rqd_zS5Sew7.wOS6eU	WAPAL	23063	chr10:88195880:88195929:-	-0.149842	0.901349	8.50127	-4.04633	0.000150472	0.00167257	0.0687849
4570224	01OVCvVK5KEiu6XPsU	C17orf53	78995	chr17:42239767:42239816:+	-0.29034	0.817709	8.89711	-4.04421	0.000151545	0.00168219	0.0619736
1500148	u6CABK3SVKtdnR1dHU	TAB1	10454	chr22:39827655:39827704:+	-0.226693	0.854591	7.52969	-4.04328	0.000152015	0.00168219	0.0590048
5890538	QtXtXVAkSJEgOKW.E4	FEM1A	55527	chr19:4795472:4795521:+	-0.199102	0.871093	9.60147	-4.0434	0.000151955	0.00168219	0.0593842
4120053	66uL9VXXz3teIUakCc	PFKFB3	5209	chr10:6277103:6277152:+	-0.19188	0.875464	9.00301	-4.04332	0.000151996	0.00168219	0.0591208
7150274	KkuP.NQ379QAU7dUqU	SP3	6670	chr2:174773788:174773837:-	0.200562	1.14915	9.39729	4.04355	0.000151878	0.00168219	0.0598663
2450717	H5SXVArcIogAefUuvU	BLM	641	chr15:91354576:91354625:+	-0.144853	0.904472	8.67339	-4.04069	0.000153342	0.00169537	0.0506697
1300349	HvTe_3ndS4fW.uiXC4	SOCS4	122809	chr14:55498583:55498632:+	0.155546	1.11384	6.95633	4.03702	0.000155238	0.0017148	0.0388918
3840131	KR4.hMt6exUoOiXka4	NUP153	9972	chr6:17616029:17616078:-	-0.178261	0.883768	9.74412	-4.03327	0.000157201	0.00173494	0.026848
5670445	BOu__iLiS9eGieFIf8	SRP14	6727	chr17:47872705:47872754:+	0.165443	1.12151	13.1627	4.03109	0.00015835	0.00174607	0.0198686
4010386	cRIl7BUrn3chV_j.aI	PGBD1	84547	chr6:28269963:28270012:+	-0.144947	0.904413	7.39065	-4.02859	0.000159682	0.0017592	0.0118408
3610092	ZSiu4i43te4pPyqf0o	RBM23	55147	chr14:23370258:23370307:-	0.151014	1.11035	10.5856	4.02639	0.000160862	0.00177062	0.00478735
4150341	lWe.yrIR4Qbzu638F4	EED	8726	chr11:85989371:85989420:+	0.187083	1.13846	6.45585	4.02414	0.000162078	0.00178242	-0.0024275
3460687	riXodKOH6Byp_ndILU	RRP12	23223	chr10:99116705:99116754:-	-0.16191	0.893841	8.65423	-4.01976	0.000164466	0.00180709	-0.0164443
670367	QBSu3uP3Dw0WelPESs	RAB5A	5868	chr3:20026038:20026087:+	-0.165144	0.891839	8.74303	-4.01922	0.000164764	0.00180876	-0.0181766
2120079	fb3eXRMnxCUnogM6x0	EIF2AK2	5610	chr2:37333731:37333780:-	0.213228	1.15928	11.224	4.01864	0.000165083	0.00181066	-0.0200297
7100215	ZF65k4uq38Iv_undU4	TSC22D2	9819	chr3:150176683:150176732:+	0.176134	1.12985	8.17526	4.01601	0.000166541	0.00182505	-0.0284569
2630474	rV99EXHR.EH_dcHur4	MLLT11	10962	chr1:151040632:151040681:+	0.197696	1.14687	9.98757	4.01447	0.000167397	0.00183281	-0.0333688
3370280	le66OSg0cUJ94WHeH4	MPP6	51678	chr7:24720102:24720139:+,chr7:24727057:24727068:+	-0.156483	0.897209	9.52945	-4.01316	0.000168134	0.00183925	-0.0375723
1470082	leieEOkU5N.qHogenE	PLRG1	5356	chr4:155459121:155459126:-,chr4:155458588:155458631:-	-0.14698	0.903139	10.5422	-4.01242	0.000168552	0.00184058	-0.0399512
5890195	BgV6jncPp6_v6P7B1I	RBM18	92400	chr9:125003887:125003936:-	0.140209	1.10206	8.33504	4.01243	0.000168542	0.00184058	-0.0398988
6100735	3CxBSZ.pBjqeTiWeh4	PUS1	80324	chr12:132426316:132426365:+	-0.195424	0.873316	8.07921	-4.00933	0.000170295	0.00185799	-0.0498112
4920110	ZhRH_ofqJ6p4L53sVM	GADD45B	4616	chr19:2478063:2478112:+	0.213194	1.15925	8.41501	4.00862	0.000170703	0.0018608	-0.052101
6960129	QSk5xDUoe673O5bs60	NT5DC1	221294	chr6:116566289:116566338:+	-0.173123	0.886921	9.7131	-4.00801	0.000171051	0.00186296	-0.0540511
5290307	l3l.wL.ngg7t7ryjJE	FBXO30	84085	chr6:146119564:146119613:-	0.162476	1.11921	7.44405	4.00612	0.000172132	0.00187308	-0.0600831
6760017	x5e9LxIC650vsg7PsU	YY1	7528	chr14:100744690:100744739:+	0.214063	1.15995	9.64789	4.00394	0.000173391	0.00188513	-0.0670629
2140382	3lMXrtQIHTiX7t6nnk	PASK	23178	chr2:242047582:242047601:-,chr2:242046885:242046914:-	-0.164013	0.892539	9.0939	-4.00294	0.000173969	0.00188977	-0.070255
5220333	QQtQJw6JfVZTUqKBFI	LINC00341	79686	chr14:95873790:95873839:-	-0.152256	0.899842	8.02125	-3.99786	0.000176942	0.00192038	-0.08648
2510161	ii16k15rtiQyXp9Ing	B3GALT4	8705	chr6:33246284:33246333:+	-0.181533	0.881766	6.7536	-3.99626	0.000177884	0.00192891	-0.0915635
3310441	iSdqXuw_yiCEdJLj5Q	INTS10	55174	chr8:19709339:19709388:+	-0.150769	0.90077	9.18029	-3.99543	0.00017838	0.00193261	-0.0942323
3800176	cIKU4d.K7s7sX9JNco	BCLAF1	9774	chr6:136579954:136580003:-	-0.158281	0.896092	11.0933	-3.99197	0.000180449	0.00195332	-0.105273
4230184	WCU3SvppIRPtNIqiSY	SLC19A1	6573	chr21:46934979:46935028:-	-0.199973	0.870567	7.23033	-3.99032	0.000181439	0.00196232	-0.110512
2450156	BV.1_HPEeXooySIJe0	XBP1	7494	chr22:29191093:29191142:-	-0.161569	0.894052	12.3718	-3.98137	0.000186928	0.00201993	-0.139046
5820647	c38h1I1cVdJBydV7aU	ZNF668	79759	chr16:31072258:31072307:-	-0.184364	0.880037	8.6025	-3.97857	0.000188677	0.00203705	-0.147957
4670059	TdRf7_R3vl7iif3pO4	ZAK	51776	chr2:174091340:174091389:+	0.177613	1.13101	9.17542	3.97793	0.000189081	0.00203965	-0.150008
2070279	ipPJ4SnrBLURCOsyl4	PIGV	55650	chr1:27124696:27124745:+	0.18124	1.13386	8.1462	3.97602	0.000190285	0.00205085	-0.15608
3800435	NSkvOolcipeIvnPoU4	SF3B1	23451	chr2:198257721:198257770:-	0.162491	1.11922	11.2673	3.9749	0.000190993	0.00205669	-0.159635
5670719	HHQq60nQ5xEiRof_j0	IL10RB	3588	chr21:34669388:34669437:+	-0.185569	0.879302	10.6072	-3.9709	0.000193546	0.00208058	-0.172346
1780445	6rtQQSd506d0CBSaF4	POGZ	23126	chr1:151400314:151400363:-	0.163279	1.11983	7.12372	3.97108	0.00019343	0.00208058	-0.171772
460561	f6UCIHEx5UvQiGoMVI	CENPJ	55835	chr13:25457428:25457477:-	-0.169644	0.889062	7.73215	-3.96355	0.000198331	0.00213017	-0.195715
6290598	9oSChdUlVAo3VLhQKM	TMEM138	51524	chr11:61136512:61136561:+	-0.191786	0.875521	8.86339	-3.95915	0.000201251	0.00215966	-0.209698
6100278	TqIzIo.46GFuzL_Vek	RFESD	317671	chr5:94990059:94990071:+,chr5:94991750:94991786:+	-0.155709	0.897691	7.40774	-3.95885	0.000201451	0.00215994	-0.210649
1780678	0qqATDhKVV1F315J78	TMEM179B	374395	chr11:62557634:62557683:+	-0.171635	0.887836	10.8423	-3.95617	0.000203247	0.00217732	-0.219139
460047	0lEaClSj.T6eFZ3DOw	HACL1	26061	chr3:15604865:15604882:-,chr3:15602373:15602404:-	-0.178075	0.883881	10.2216	-3.95467	0.00020426	0.00218628	-0.223896
3370048	l0F0Uqe3frURdnV7y4	SURF4	6836	chr9:136228735:136228784:-	-0.176065	0.885114	9.52011	-3.95289	0.000205473	0.00219548	-0.229561
770538	NpOOkK_yXAnTR.7K64	LYSMD2	256586	chr15:52015556:52015605:-	-0.17143	0.887962	11.2135	-3.9531	0.000205327	0.00219548	-0.228884
1190288	QqifUPJMTIRO7S6UIU	NIPA1	123606	chr15:23043415:23043464:-	0.192988	1.14313	7.87241	3.95239	0.000205813	0.00219723	-0.231142
3060692	xqAt4uAo6XT3f3Dfno	CERK	64781	chr22:47080379:47080428:-	-0.223146	0.856696	8.81912	-3.95162	0.00020634	0.00220096	-0.233588
2060082	NsgkrU7f_6.XkTf6LI	MRPS10	55173	chr6:42174701:42174750:-	-0.174843	0.885864	10.1406	-3.95046	0.000207131	0.00220751	-0.237251
4180142	fse_AUfT6E75DJAFVI	FAM214A	56204	chr15:52874103:52874152:-	-0.203553	0.868409	7.82873	-3.94866	0.000208367	0.00221799	-0.242941
4250768	ESkXp4u56LijfgSAfU	COIL	8161	chr17:55015689:55015738:-	-0.148094	0.902442	9.17922	-3.94833	0.000208602	0.00221799	-0.244018
5050768	BS6WEpPo5IFyJS.0oE	LONRF1	91694	chr8:12579929:12579978:-	-0.147917	0.902553	7.70623	-3.94825	0.000208651	0.00221799	-0.244242
6660315	Zl161AF6ReSIZMXIoE	INPP1	3628	chr2:191236085:191236134:+	-0.223466	0.856505	8.96549	-3.94746	0.000209198	0.0022219	-0.246748
360619	fKALfp6FX9eero5LrU	FGR	2268	chr1:27938934:27938983:-	-0.185288	0.879473	8.13711	-3.94334	0.000212077	0.00225055	-0.259819
2680064	ulIdet.UvyAKd7lCio	SYVN1	84447	chr11:64894912:64894961:-	-0.214603	0.861783	9.14519	-3.94272	0.000212508	0.0022532	-0.261761
460438	EVUVWAO9DDtU7AF5xA	FAS	355	chr10:90775175:90775224:+	-0.156161	0.89741	7.3305	-3.94196	0.000213044	0.00225696	-0.264171
1240333	WQD3WyQdFR.kvzuNRE	PPM1A	5494	chr14:60765530:60765579:+	-0.182604	0.881111	8.20338	-3.94092	0.00021378	0.00225881	-0.26747
5260095	cjif7cfQC.v58VfSXU	GJB2	2706	chr13:20761910:20761959:-	-0.171809	0.887729	7.5591	-3.9413	0.000213509	0.00225881	-0.266254
2360494	HdKfX0RdfdOrmnpLEs	CR624291	NA	chr6:34247864:34247913:-	-0.153175	0.89927	7.78666	-3.94119	0.000213593	0.00225881	-0.26663
7560382	xUeoMeJU3dXEn3fEUk	ELK4	2005	chr1:205589107:205589156:-	0.138556	1.1008	6.86976	3.94069	0.000213947	0.00225881	-0.268215
2630411	WVT1_MHd_38eoJ6ItE	COX11	1353	chr17:53038497:53038546:-	0.159542	1.11693	7.10537	3.93835	0.000215609	0.00227107	-0.275614
6660753	6Nd4gBJUSh6tdfNbfk	KANSL2	54934	chr12:49047314:49047363:-	0.161029	1.11808	9.99012	3.93867	0.000215381	0.00227107	-0.274603
540440	9LkStKnaKiXe5I7n98	FCHSD2	9873	chr11:72547857:72547906:-	0.175766	1.12956	9.07044	3.93828	0.000215657	0.00227107	-0.275827
2340594	rYzjIg09aTxcF33kvo	CCDC91	55297	chr12:28702579:28702628:+	0.150905	1.11027	8.11508	3.93721	0.000216422	0.0022772	-0.279215
7210180	uMW7664OHPjh7vC5N4	KCND2	3751	chr7:120390154:120390203:+	-0.171531	0.8879	7.70816	-3.93689	0.000216651	0.00227768	-0.280227
1070053	W2O71hIo45I7EhEJqU	SUGP2	10147	chr19:19105184:19105233:-	-0.162278	0.893613	8.70745	-3.93499	0.000218015	0.00229008	-0.286227
2480564	HtPQAp49OX15d_nOlc	ZKSCAN7	55888	chr3:44613236:44613285:+	-0.174239	0.886235	6.71873	-3.93305	0.000219423	0.00230293	-0.292384
3180181	Tc56SFcOiHRecO_OeY	UBE2G1	7326	chr17:4192525:4192574:-	0.157125	1.11506	10.0633	3.93075	0.000221094	0.00231849	-0.299634
110180	6t3N9OLuH4rvqOriok	ARHGAP9	64333	chr12:57866150:57866199:-	-0.180834	0.882193	9.71078	-3.92933	0.000222134	0.00232744	-0.304121
1660424	o7oAl3_82l_7SStOtU	CASK	8573	chrX:41379581:41379630:-	0.152473	1.11147	8.27348	3.92875	0.000222564	0.00232998	-0.305973
1660477	x57ezV_iwgrLpOrou4	CALM1	801	chr14:90874298:90874347:+	-0.140661	0.907103	10.9543	-3.92849	0.000222755	0.00233001	-0.306791
670382	0J53x7JOuXTsBUR6Jg	ARL6IP6	151188	chr2:153616321:153616370:+	0.143671	1.10471	9.85613	3.92753	0.000223461	0.00233543	-0.309817
3420561	H4bu.e4E4L3msuXUqk	RPA2	6118	chr1:28218126:28218175:-	-0.165892	0.891377	11.234	-3.92529	0.000225118	0.00235077	-0.316879
5860215	EYR7oeBEeCd46gBeuE	ABHD5	51099	chr3:43760009:43760058:+	0.174243	1.12837	8.13137	3.922	0.000227583	0.00237451	-0.327288
430639	9r9NfQCqvWIiRbKn.c	PCF11	51585	chr11:82896381:82896430:+	0.170414	1.12538	8.37152	3.92004	0.00022906	0.00238792	-0.333473
6480605	0jAjDVneDlSnld1QnY	SSSCA1	10534	chr11:65338426:65338441:+,chr11:65338862:65338895:+	-0.196027	0.872951	8.0868	-3.91685	0.000231485	0.00240713	-0.343538
1400008	EJ500rGLn1M1PxUU_k	UTP14A	10813	chrX:129060303:129060315:+,chrX:129063312:129063348:+	-0.147632	0.902731	9.95679	-3.91711	0.000231283	0.00240713	-0.342704
4050369	feOCeAcf7jlz7VI394	FANCB	2187	chrX:14887067:14887116:-	-0.139849	0.907614	7.2294	-3.91705	0.000231329	0.00240713	-0.342894
5860521	iglSihwJ4ATV577jIg	SLC30A1	7779	chr1:211748771:211748820:-	0.153518	1.11228	7.06993	3.91528	0.000232682	0.00241755	-0.348467
730068	Kn.1fkleFUO3nv1BHo	KDM5A	5927	chr12:393616:393665:-	0.165408	1.12148	9.59001	3.91282	0.000234578	0.00243521	-0.356223
5390095	Njm.HTcEw3hKl0kKiU	RASSF2	9770	chr20:4760747:4760796:-	-0.170455	0.888562	10.4754	-3.91161	0.000235518	0.00244293	-0.360044
580273	oi4VIXeF_FXjd3TVS0	PCNXL3	399909	chr11:65404594:65404643:+	-0.224146	0.856102	7.55827	-3.90811	0.000238251	0.00246922	-0.371071
1740373	imXQeeVevg73fjLnoU	ULK1	8408	chr12:132407552:132407601:+	-0.211355	0.863726	8.36543	-3.90301	0.000242293	0.00250901	-0.387143
2340072	utE_0gSunnu65TYtXk	PARP12	64761	chr7:139723787:139723836:-	-0.167378	0.890459	8.07858	-3.90258	0.000242638	0.0025105	-0.388506
4640131	lfg7eLirXnyd.pe4jk	PQLC1	80148	chr18:77662567:77662616:-	-0.170528	0.888517	10.6173	-3.8974	0.000246808	0.00255151	-0.404783
6580187	WrPqb14RAeKXXJCHpI	HIST1H2AG	8969	chr6:27102216:27102265:+	0.166146	1.12206	6.74885	3.89668	0.000247394	0.00255545	-0.40705
5050040	HuyJCRv9RdHt1NdRd4	SLC5A6	8884	chr2:27422662:27422711:-	-0.155349	0.897915	9.77087	-3.89613	0.000247847	0.00255799	-0.408797
2750091	TUgq8.9QURc9XcuVIw	FASTKD2	22868	chr2:207656714:207656763:+	-0.168346	0.889862	7.98165	-3.8956	0.000248279	0.00256032	-0.41046
7150189	Wl.OUlYReew_q5OJzo	JADE1	79960	chr4:129784936:129784985:+	-0.156533	0.897179	8.42476	-3.89452	0.00024916	0.00256728	-0.413845
2650093	ZTUh1zn9UIEpEFVkko	NFAT5	10725	chr16:69727352:69727401:+	0.176885	1.13044	6.86194	3.89078	0.000252246	0.00259692	-0.425602
1050600	lvhNQNyUiV9HlOMnqk	MAP2K1	5604	chr15:66783497:66783546:+	0.160359	1.11756	10.5547	3.88976	0.00025309	0.00260345	-0.428791
4610348	ognEUXgHSS0XTfJeCg	SGOL1	151648	chr3:20218093:20218096:-,chr3:20212679:20212724:-	-0.150142	0.901162	8.08744	-3.88329	0.000258537	0.0026558	-0.449128
7150674	i0q31Trr0gyOJMkK.4	CSGALNACT2	55454	chrX:100213350:100213399:+	0.141882	1.10334	7.53936	3.8832	0.000258606	0.0026558	-0.449385
6940328	uQu4KCu44Oe6IpN6BI	DDX52	11056	chr17:35973825:35973874:-	-0.154794	0.89826	9.00487	-3.8812	0.000260316	0.00267115	-0.455679
4250544	Q0RJyt.0guugPpJ6rE	BTBD10	84280	chr11:13410058:13410107:-	-0.165239	0.891781	8.45364	-3.87863	0.000262525	0.00268494	-0.463748
3140181	cSVXknCD7Ph7XRJp.0	TDP1	55775	chr14:90510347:90510396:+	-0.158357	0.896045	6.9221	-3.87935	0.000261905	0.00268494	-0.461489
2650608	xX7dOhfRSFxdAkUSTk	CCNA2	890	chr4:122739235:122739284:-	-0.150029	0.901233	10.9374	-3.87868	0.00026248	0.00268494	-0.463583
2630315	6oArujh3Hm6OvE.n9Y	RNGTT	8732	chr6:89320073:89320122:-	0.149559	1.10923	10.2236	3.87863	0.00026252	0.00268494	-0.463729
4830128	9PeigQKepEw0QJUpRE	CCSAP	126731	chr1:229456863:229456912:-	0.170255	1.12526	6.78543	3.87748	0.000263517	0.00269286	-0.467348
6480176	0HqmUdYSyfoR4d9R7E	ZNF367	195828	chr9:99150493:99150542:-	0.167344	1.12299	6.65656	3.87722	0.000263736	0.00269289	-0.468141
3800050	Bfl.4nfnEtl.nHn8Ig	ADCY3	109	chr2:25042097:25042146:-	-0.143619	0.905246	11.3762	-3.87476	0.000265874	0.00271248	-0.47585
150129	u3o7h3vFf9UQjKKg1U	AUNIP	79000	chr1:26160536:26160585:-	-0.169393	0.889217	8.19279	-3.87381	0.000266704	0.00271872	-0.478826
430333	uo5XRPrn910105Vf5Q	NLRX1	79671	chr11:119054595:119054644:+	-0.256294	0.837236	8.36624	-3.87326	0.000267188	0.00272142	-0.480558
6960333	isDkWv6PSkSVS3lxJI	RIMKLB	57494	chr12:8930352:8930398:+,chr12:8933171:8933173:+	0.168912	1.12421	6.52006	3.8682	0.000271661	0.00276471	-0.496407
1820136	3dUS5.rnvF_K6.oS0Y	AP1G1	164	chr16:71764080:71764129:-	-0.153636	0.898982	8.19572	-3.86613	0.000273513	0.00278127	-0.502891
6110348	K_wOPe5Uoknqr1F0q4	C11orf24	53838	chr11:68028874:68028923:-	-0.154309	0.898563	7.74496	-3.86527	0.000274282	0.00278681	-0.50557
5080156	lXIpI6niMAh76pReFI	CLP1	10978	chr11:57428959:57429008:+	-0.134544	0.910958	8.5353	-3.86451	0.000274969	0.00279151	-0.50796
5390575	0ToUX6jFkkU0E1l_eM	CELF2	10659	chr10:11378039:11378088:+	-0.155627	0.897742	7.78276	-3.86305	0.000276292	0.00280265	-0.512542
5810136	9S6eSmSBIm8fjBJvU0	SLAMF1	6504	chr1:160580283:160580332:-	-0.147838	0.902602	11.1626	-3.86188	0.000277354	0.00281112	-0.516202
1440215	3qind8Fj1TvsSyOvIU	ELAVL1	1994	chr19:8024218:8024267:-	-0.171197	0.888106	6.90524	-3.8601	0.000278968	0.00282518	-0.521741
1010682	o_l7siVXXuV0untv7w	ARIH2	10425	chr3:49022729:49022778:+	-0.170925	0.888273	8.99578	-3.85428	0.000284345	0.00287729	-0.53996
3170162	BuoBX.m618p8Q7keDY	PRNP	5621	chr20:4682022:4682071:+	0.155964	1.11417	9.20425	3.85141	0.000287029	0.00290208	-0.548924
7000619	u0I18EIKhJCnrpiqI0	VAV1	7409	chr19:6854051:6854100:+	-0.171054	0.888194	7.37655	-3.84745	0.000290767	0.00293748	-0.561271
2230541	TmvH05dCP6sXo_cB6M	ZNF830	91603	chr17:33289774:33289823:+	0.169526	1.12469	9.15799	3.84262	0.000295397	0.00298183	-0.576341
3450743	liCCuA37ni6u3d0ClI	ATP5H	10476	chr17:73038276:73038284:-,chr17:73035326:73035366:-	0.145353	1.106	12.8516	3.84112	0.000296845	0.00299401	-0.581006
4880288	3qqemUWBeRN0H7B0MA	ABHD8	79575	chr19:17402957:17403006:-	-0.17575	0.885307	7.69174	-3.83728	0.000300599	0.00302941	-0.592994
6650630	613eFL_ipHggKQqW54	SESN2	83667	chr1:28608662:28608711:+	0.164792	1.121	6.93219	3.83584	0.000302009	0.00304115	-0.597456
4290014	xeJUooRVExbUlzceiA	FLAD1	80308	chr1:154965433:154965482:+	-0.186284	0.878866	9.25782	-3.83277	0.00030506	0.00306939	-0.607044
150392	NNetJKu0RegF4s4yeE	AB074280	NA	chr10:49647098:49647147:+	-0.155382	0.897894	7.0912	-3.83144	0.000306378	0.00308015	-0.611156
840242	HNNSZTaXpn0lBmoujo	RPL13	6137	chr16:89627151:89627200:+	0.190128	1.14086	8.14354	3.82996	0.000307865	0.00309259	-0.615772
5050255	3Rd3o4KT4kLkkCyKXk	MITD1	129531	chr2:99787806:99787821:-,chr2:99787082:99787115:-	-0.171543	0.887892	10.4847	-3.82914	0.000308687	0.00309835	-0.618316
650020	cC0usRIT3sTNe4Bue0	SYNJ1	8867	chr21:34001100:34001149:-	0.155652	1.11392	7.1757	3.82719	0.000310657	0.0031156	-0.624383
7150685	E0ijiiizvuiCuchKZs	CBX5	23468	chr12:54651346:54651395:-	0.150422	1.10989	9.77354	3.8257	0.00031217	0.00312735	-0.629016
1690768	Bau5eBdIXLD.05L.QI	ZEB1	6935	chr10:31816391:31816440:+	0.165498	1.12155	7.22294	3.82555	0.000312332	0.00312735	-0.62951
5910609	u7qWpDUhJKTCkUvFeQ	IL4R	3566	chr16:27375892:27375941:+	-0.161624	0.894018	7.0462	-3.82466	0.000313239	0.00313391	-0.632276
1030368	6h15YgnqUVfCfXrAvE	CEP72	55722	chr5:653267:653316:+	-0.1461	0.90369	6.67031	-3.82439	0.000313513	0.00313412	-0.63311
3400551	E1130LSnK6U64K7S6Y	DYNLL2	140735	chr17:56166618:56166667:+	-0.193127	0.874707	8.49496	-3.81999	0.000318042	0.00317684	-0.646785
4290259	l7ncTnPQJScFXpV11I	CCDC51	79714	chr3:48473799:48473848:-	-0.154955	0.89816	8.13036	-3.81934	0.000318718	0.00318103	-0.648809
4730184	6qyJeQheIX1D564ro4	RMDN3	55177	chr15:41028415:41028464:-	-0.128419	0.914834	9.22111	-3.81834	0.000319752	0.00318879	-0.651898
7400711	KhuO2fd65UnV9et4hw	CLUH	23277	chr17:2592991:2593040:-	-0.213743	0.862297	8.58048	-3.81739	0.000320748	0.00319359	-0.654863
4890082	9rvPeeVL.sPdADLlK0	FAM179B	23116	chr14:45543489:45543538:+	0.16086	1.11795	7.06888	3.81747	0.000320667	0.00319359	-0.654622
1990441	BoCDPqd8XVQ4eVxV5o	TRIM27	5987	chr6:28872099:28872148:-	-0.145155	0.904283	8.07488	-3.81626	0.000321933	0.00320282	-0.658377
3360717	cJ3vePRSq1tLLT5RWY	PIK3CD	5293	chr1:9788598:9788647:+	-0.141463	0.906599	8.73094	-3.81411	0.000324189	0.00322269	-0.665036
150441	3VxK6COjl4Lsh55yeA	EPB41L4A-AS1	114915	chr5:111496985:111496992:+,chr5:111497400:111497441:+	-0.17029	0.888664	10.5014	-3.81179	0.000326648	0.0032413	-0.672239
2680113	0rn6Xvffjg.vi6QAtY	DCUN1D5	84259	chr11:102935004:102935010:-,chr11:102933101:102933143:-	-0.166871	0.890772	10.7275	-3.81161	0.000326845	0.0032413	-0.672812
7550053	lktAuXEEXlJUuAB6oo	JADE1	79960	chr4:129793088:129793137:+	0.154696	1.11319	7.03872	3.81209	0.000326326	0.0032413	-0.671297
5420195	uXwdfXUIJe9u3uOTv0	EEA1	8411	chr12:93169805:93169854:-	0.124896	1.09043	6.93535	3.81036	0.000328174	0.00325189	-0.676681
5960132	iF6gV0rdyuKt_OKEgs	NOLC1	9221	chr10:103922088:103922137:+	-0.135513	0.910346	9.54824	-3.80792	0.000330785	0.00327112	-0.684234
5550360	Ei3V7YSwL4DrhtR56c	STARD3NL	83930	chr7:38269574:38269623:+	0.135762	1.09867	9.16282	3.80781	0.000330906	0.00327112	-0.684582
4900240	KVVEd_dLe0XvS3nx0c	FBXL20	84961	chr17:37416960:37417009:-	0.154997	1.11342	7.57362	3.80804	0.000330661	0.00327112	-0.683877
3440725	u4oroHjXqoR4Sd4Qd4	VPRBP	9730	chr3:51440577:51440605:-,chr3:51436238:51436258:-	0.160441	1.11763	7.34158	3.80694	0.000331845	0.0032778	-0.687283
4060035	3oV5wB3qBlXu12DoI4	WDR20	91833	chr14:102676016:102676065:+	0.146154	1.10662	7.67745	3.80486	0.000334098	0.00329742	-0.693731
6650639	lTVvfa.lOIY7qv1Hu4	VAMP1	6843	chr12:6571557:6571606:-	-0.197721	0.871927	8.6134	-3.80362	0.000335444	0.00330808	-0.697564
360050	Ka6Nd6oJShSiIJCtCA	BRAT1	221927	chr7:2577558:2577607:-	-0.381404	0.76769	8.80799	-3.79672	0.000343056	0.00337828	-0.718945
6980576	HTYOumrwHsefC6JpxY	PARP15	165631	chr3:122355302:122355351:+	0.179693	1.13264	7.36621	3.79643	0.000343378	0.00337828	-0.71984
5220279	xzfhpzhahhCilXB_jk	ANP32AP1	723972	chr15:35529956:35530005:+	0.216494	1.16191	8.65646	3.79645	0.000343357	0.00337828	-0.719781
730286	9KgVOTeXpPykkiVeFs	TXNRD1	7296	chr12:104743619:104743668:+	-0.138759	0.9083	9.33876	-3.79588	0.000343999	0.0033817	-0.72156
5890470	0iieSPJyqEnoPOen3g	CCR6	1235	chr6:167551908:167551957:+	-0.175395	0.885525	9.00954	-3.79367	0.00034647	0.00340061	-0.728379
1820497	9uvYd2iS4dCe0rnh4Q	TIGD2	166815	chr4:90035415:90035464:+	-0.155787	0.897643	8.27933	-3.7938	0.000346327	0.00340061	-0.727987
7050193	NxWZ57yEdZT1693WBY	RAB40C	57799	chr16:679185:679234:+	-0.273275	0.827439	9.20457	-3.79301	0.000347217	0.00340525	-0.730431
2100402	EOuOVSkl2eRnuvui9I	PRMT7	54496	chr16:68386262:68386311:+	-0.167164	0.890592	7.58123	-3.78986	0.000350786	0.00343753	-0.740174
4010243	N6J54lExT55PfqqJ54	NAE1	8883	chr16:66839680:66839720:-,chr16:66837013:66837021:-	-0.138101	0.908714	10.6582	-3.78719	0.000353836	0.00346469	-0.74842
4860195	fdOqu36j44HugXl15k	SLC35A2	7355	chrX:48761099:48761148:-	0.138672	1.10089	9.09944	3.78482	0.000356569	0.0034887	-0.755749
630066	xhdpalHen3e5V7Ay.w	LRP5	4041	chr11:68216537:68216586:+	-0.147136	0.903041	8.09452	-3.78227	0.000359534	0.00351494	-0.763638
1780544	0EnXekOzeCqAldeElI	PHF10	55274	chr6:170110437:170110486:-	0.117052	1.08452	7.68532	3.78155	0.000360373	0.00352037	-0.765857
5890707	0e7utevh6k3AqDSAIg	DCAF16	54876	chr4:17803157:17803206:-	-0.138332	0.908569	8.11614	-3.78126	0.000360708	0.00352087	-0.766743
4830632	ZXjugJKr963HpyJwoI	SLC7A7	9056	chr14:23242755:23242804:-	-0.174996	0.88577	8.75806	-3.78068	0.000361392	0.00352201	-0.768546
4570240	iRIULUJW98bZTApVYE	ACVR1B	91	chr12:52390626:52390675:+	-0.145658	0.903967	6.78246	-3.78073	0.000361325	0.00352201	-0.768371
5960670	3CuU0lKkne1XXndTfM	ARID3B	10620	chr15:74890260:74890309:+	0.208456	1.15545	9.65333	3.77909	0.00036325	0.00353734	-0.77343
1230544	ll4OOJc7V5cEeu3R00	UBL3	5412	chr13:30338848:30338897:-	-0.137747	0.908937	8.32729	-3.77402	0.000369275	0.00359319	-0.789096
990121	iiSPIkk9OUdokFIfEk	ARHGAP11A	9824	chr15:32931481:32931530:+	-0.141472	0.906593	6.76517	-3.77244	0.000371167	0.00360595	-0.793963
730253	0pKUnb.3d4N6evyiiU	CWC25	54883	chr17:36957603:36957652:-	0.158974	1.11649	8.59613	3.77262	0.000370952	0.00360595	-0.793411
870056	T6PUVeX1yuF_hA92BU	METTL21B	25895	chr12:58176187:58176236:+	-0.132711	0.912116	7.72586	-3.77153	0.000372257	0.00361372	-0.796756
1260164	f6rhQr_gJReIUfTJCo	FBXO21	23014	chr12:117582281:117582330:-	-0.149256	0.901716	7.29107	-3.76985	0.00037429	0.00362799	-0.801941
6860719	ul690Lv1yEiKRerSzw	CYTH1	9267	chr17:76670361:76670410:-	-0.140845	0.906988	11.4867	-3.76938	0.000374867	0.00362799	-0.803408
4760767	u5zuNQFSOFVy5SI_Ro	UBE2D3	7323	chr4:103720587:103720636:-	0.111928	1.08067	13.0349	3.76957	0.000374627	0.00362799	-0.802798
5130605	lnLZMVosEXllNNDeeI	MTO1	25821	chr6:74210306:74210355:+	0.146978	1.10725	9.7675	3.76935	0.000374896	0.00362799	-0.803482
4860689	Z.Xd5ede3dXqv3rroA	MED22	6837	chr9:136208547:136208596:-	-0.178294	0.883747	7.04875	-3.76545	0.00037966	0.00367123	-0.815504
6770044	x_peKJ5e_6lJ59h558	TEX10	54881	chr9:103065986:103066035:-	-0.135805	0.910162	9.46407	-3.7617	0.000384289	0.00371309	-0.827039
2000193	Zkoe5dTD_tP6SVe.3k	CUL2	8453	chr10:35299119:35299168:-	-0.163466	0.892877	9.81445	-3.76145	0.000384606	0.00371328	-0.827826
1710242	rh0PXeJLjr3kuunheY	HENMT1	113802	chr1:109191219:109191268:-	-0.148856	0.901965	8.85171	-3.75765	0.000389353	0.00375618	-0.839501
1660674	9eH3iSuKCRxeLqoVik	NUDT22	84304	chr11:63996957:63997006:+	-0.146318	0.903553	8.24545	-3.75741	0.000389659	0.00375622	-0.840249
6590037	f3ilRECehFVKdx1NU8	SLC20A2	6575	chr8:42274165:42274214:-	-0.174562	0.886036	6.72262	-3.75573	0.000391778	0.00377371	-0.845411
380348	3sASt4qf7I48C3UX04	CAAP1	79886	chr9:26840685:26840734:-	-0.162163	0.893684	7.53269	-3.75391	0.000394092	0.00379306	-0.851017
2900300	finuAntRP.nuzwMnuo	DDX20	11218	chr1:112310144:112310193:+	-0.147307	0.902934	6.73796	-3.75324	0.000394941	0.00379829	-0.853065
2630369	lJ3kpFQIV3uVJd9fi8	CHST14	113189	chr15:40765122:40765171:+	-0.140105	0.907453	7.22256	-3.75136	0.000397354	0.00381853	-0.85886
270133	3tC_VJ_i_3tGRO7Xus	PITHD1	57095	chr1:24114371:24114420:+	-0.143282	0.905457	10.9055	-3.75063	0.000398282	0.00382449	-0.861081
5340138	ivnjKjA34p4qausSO4	MRPS18B	28973	chr6_mann_hap4:1942076:1942125:+	-0.177725	0.884096	10.5646	-3.74782	0.000401911	0.00385636	-0.869712
7550626	Z4p96nOrivUOkryJV0	BIRC5	332	chr17:76221519:76221568:+	0.149175	1.10894	7.18734	3.74741	0.000402452	0.00385856	-0.870991
270524	QvlB771JTURKLe94ro	RPRD1A	55197	chr18:33569901:33569950:-	0.136061	1.0989	10.3935	3.74689	0.000403125	0.00386204	-0.872581
50427	ugt6isczSey_rD1C54	TMEM106B	54664	chr7:12276291:12276340:+	-0.15814	0.89618	7.38211	-3.74643	0.000403721	0.00386476	-0.873987
460180	T5S6OUihSnDh_7ueO4	SLC25A12	8604	chr2:172641127:172641176:-	-0.143543	0.905293	8.44676	-3.74414	0.00040671	0.00389038	-0.881006
3370474	rAgJ6l7YKOEqO55Svk	SERTAD3	29946	chr19:40947015:40947064:-	-0.204023	0.868127	7.80571	-3.74212	0.000409371	0.00391282	-0.887211
3400630	BU6gOUeyttjF3p4KPk	TMPO	7112	chr12:98927960:98928009:+	0.171303	1.12608	9.42024	3.7418	0.000409799	0.0039139	-0.888206
6560441	xLfTe1hC9HZdr5oXKE	XPC	7508	chr3:14186979:14187028:-	-0.185595	0.879287	9.92923	-3.74037	0.000411694	0.00392294	-0.892593
5700747	QrnX77Xrv56Dqjf5Jc	DCBLD1	285761	chr6:117864318:117864367:+	-0.155628	0.897741	7.02613	-3.74048	0.000411547	0.00392294	-0.892254
5310195	ol9ui.hDisSkqknZjk	SNRPA	6626	chr19:41270962:41271011:+	0.130921	1.09499	9.75621	3.74048	0.000411549	0.00392294	-0.892259
6770719	BQXpPEvpd1_K6kSXpI	FOXO1	2308	chr13:41130103:41130152:-	-0.149116	0.901803	8.98042	-3.73765	0.000415317	0.00395443	-0.900929
4210626	HS9GvnXqJ5V1bRNIF8	SLC25A22	79751	chr11:790588:790637:-	-0.286095	0.820119	7.85001	-3.73731	0.000415774	0.00395575	-0.901977
5420575	cXfiegZeAeiXRgqeec	SLC3A2	6520	chr11:62656094:62656143:+	0.203087	1.15116	8.77085	3.73627	0.000417168	0.00396598	-0.905161
6110215	3OZ6_QLrtJ7qjfqV28	C12orf76	400073	chr12:110479653:110479702:-	0.160538	1.1177	7.25688	3.73574	0.000417885	0.00396975	-0.906793
1850612	uqLEuU8oUkLhEoPeDU	PARP2	10038	chr14:20825801:20825850:+	0.163771	1.12021	8.89823	3.73432	0.000419799	0.00398488	-0.911139
2000307	l5x1qJROuJuhSpKCvs	ATG16L2	89849	chr11:72540373:72540422:+	-0.162762	0.893313	6.65285	-3.72504	0.000432524	0.00410254	-0.939541
4570358	ZKBXf11nSI559PxUoo	CNTNAP1	8506	chr17:40851672:40851721:+	-0.179259	0.883156	8.53306	-3.72291	0.0004355	0.00412761	-0.946061
4060619	0kEp0etGj_7e4f_4Co	RECK	8434	chr9:36123683:36123732:+	-0.130196	0.913707	6.61516	-3.72187	0.000436961	0.0041383	-0.949246
990543	fnW76AAqsuT.A_F9MY	SRSF11	9295	chr1:70717363:70717412:+	0.206519	1.1539	7.85567	3.72067	0.000438653	0.00415116	-0.952921
1260440	TtlEjsVHJUr57i0mgk	PRKAB1	5564	chr12:120119208:120119257:+	-0.149726	0.901422	8.12198	-3.71995	0.00043966	0.00415752	-0.955101
5810541	xcXQoQjmQJrp4onpQs	TBRG4	9238	chr7:45139926:45139975:-	-0.155613	0.897751	9.59208	-3.7181	0.000442288	0.00417918	-0.960767
6960735	0sHsL0TQXTq.p_Kesk	UQCRH	7388	chr1:46782347:46782395:+	0.228729	1.1718	9.41122	3.71685	0.000444062	0.00419276	-0.964573
4830373	xij3cugh0gPpG7ngoE	GMNN	51053	chr6:24785941:24785990:+	0.166148	1.12206	9.56494	3.71632	0.000444826	0.00419601	-0.966206
5860048	EZX3V5EwJK_yBuk9_o	CDK12	51755	chr17:37688243:37688292:+	0.17713	1.13063	8.94036	3.71614	0.000445082	0.00419601	-0.966754
7050138	rfqwjrXknNQIl95W3k	RQCD1	9125	chr2:219457122:219457125:+,chr2:219457339:219457384:+	-0.139338	0.907935	10.195	-3.71548	0.000446032	0.00420177	-0.968782
6860445	EXDdyeW37IzgYO9FCQ	MEX3C	51320	chr18:48701272:48701321:-	0.183426	1.13558	8.88236	3.7125	0.000450318	0.00423893	-0.977871
3130735	Tp1SjC6Bbu3yb10l9U	KHDC1	80759	chr6:73951305:73951354:-	0.155475	1.11379	7.12772	3.71087	0.000452678	0.00425791	-0.98284
1400025	0qH0HlSQToo67Xil1A	PTOV1	53635	chr19:50363899:50363948:+	0.210975	1.15747	10.0544	3.7094	0.000454818	0.00427481	-0.987324
4730619	xpeE3qAp0jUXHnX528	CNOT6L	246175	chr4:78638349:78638398:-	0.149385	1.1091	6.87049	3.70427	0.000462377	0.00434257	-1.00299
5910541	ZqrVKG5dMTh_J_0tR4	CTNS	1497	chr17:3564717:3564766:+	-0.160588	0.89466	7.78319	-3.70017	0.000468494	0.00439669	-1.01548
3290609	E_AXjdX20E9VDFAelY	AL110204	NA	chr3:114038411:114038460:-	0.173914	1.12812	7.32278	3.69711	0.000473116	0.00443671	-1.02481
7560253	HkrnEpI66hc5J_7g5I	EXOSC4	54512	chr8:145135049:145135052:+,chr8:145135145:145135190:+	-0.194894	0.873637	8.90702	-3.69625	0.000474422	0.0044456	-1.02743
630475	uV5QjHkrU1KXec3k3k	DHODH	1723	chr16:72058439:72058488:+	-0.154112	0.898685	6.54797	-3.69351	0.00047859	0.00448128	-1.03574
2030672	fSJ4Q4R3oE_TF97E94	HSD17B7	51478	chr10:38667324:38667373:+	0.208348	1.15536	8.57051	3.69275	0.000479767	0.00448891	-1.03807
7160148	EVRRxdTr70.KOfcPSU	ZNF329	79673	chr19:58637873:58637922:-	-0.156591	0.897142	7.71606	-3.6917	0.000481387	0.00450067	-1.04127
5390010	igpSHx0.91VC4nkIpU	SLC9A8	23315	chr20:48508512:48508561:+	-0.168151	0.889983	6.84227	-3.68923	0.000485208	0.00453299	-1.04879
3450131	TFxV5AN1z1SxJSxe0E	TGM5	9333	chr15:43527073:43527122:-	-0.14119	0.906771	7.18949	-3.68874	0.000485962	0.00453662	-1.05026
1850593	ThSf6dqIuqefsgeguA	AP1G1	164	chr16:71763510:71763559:-	-0.170876	0.888303	8.42312	-3.68604	0.000490176	0.00457141	-1.05846
20040	o67lEp5CeSoP9Po5L4	PSEN2	5664	chr1:227083287:227083336:+	-0.148484	0.902198	7.13395	-3.68588	0.000490425	0.00457141	-1.05895
4850615	roKXPVILS10_3OoAdE	ZNF630	57232	chrX:47917802:47917851:-	0.143862	1.10486	6.69308	3.68448	0.000492631	0.00458853	-1.06321
4810020	6ldXQ9V7BPXgnvVHVI	PLEK	5341	chr2:68624369:68624418:+	-0.239845	0.846837	11.8753	-3.68381	0.000493682	0.00459363	-1.06523
6370500	TXVRJtLgLbX7dIOFKo	AGRN	375790	chr1:991196:991245:+	-0.206064	0.866899	7.0079	-3.68344	0.000494271	0.00459363	-1.06637
7040280	06Qp9fW781eyU0.C0o	CLINT1	9685	chr5:157213811:157213860:-	0.159105	1.11659	10.4711	3.68343	0.000494289	0.00459363	-1.0664
4880392	rqRV0B0tO69QHFU9VE	FAM214B	80256	chr9:35104294:35104343:-	-0.156627	0.89712	6.88975	-3.68256	0.000495659	0.00460292	-1.06903
6660711	lks1Li4IEfh4d_pRd4	PROSER1	80209	chr13:39584738:39584787:-	-0.14711	0.903058	9.55802	-3.68227	0.000496135	0.00460389	-1.06994
1660397	leXnk3.e_VTUWUn1fQ	STAT6	6778	chr12:57489301:57489350:-	-0.145001	0.904378	8.85353	-3.68177	0.000496923	0.00460771	-1.07145
2690634	rJMahStxzU6UHelQEU	PPIE	10450	chr1:40214746:40214760:+,chr1:40218582:40218616:+	0.146977	1.10725	9.26842	3.68154	0.000497289	0.00460771	-1.07215
2470719	lrVAsaSeQAsugoD7cY	RTN3	10313	chr11:63526865:63526914:+	0.180164	1.13301	7.23972	3.68097	0.000498199	0.0046127	-1.07388
2940349	oqde_X9IoLeEcSb6RI	SENP2	59343	chr3:185348264:185348313:+	-0.156263	0.897346	8.06487	-3.67825	0.000502549	0.00464312	-1.08214
6480372	iSsDEci5yOX.1XtL_E	IKZF5	64376	chr10:124752564:124752613:-	0.141755	1.10325	7.9594	3.67798	0.000502979	0.00464312	-1.08295
6400270	6_RziXMhzS9X_po__8	HPRT1	3251	chrX:133634286:133634335:+	0.143278	1.10441	11.8049	3.67823	0.000502576	0.00464312	-1.08219
1470025	lSdFQN653UAlAUm3pM	TRIM69	140691	chr15:45059459:45059508:+	0.147993	1.10803	7.14727	3.67807	0.000502833	0.00464312	-1.08268
4640066	HHvgiOX5rulJ7iiAkk	VAMP3	9341	chr1:7841233:7841282:+	-0.146709	0.903308	7.78261	-3.67706	0.000504458	0.0046533	-1.08574
6620201	NhcK0.n9DyKdSLfTLo	KLHL24	54800	chr3:183402079:183402128:+	0.158859	1.1164	7.12561	3.67241	0.000512004	0.00471941	-1.09984
1820703	9131UeadVLaZ_ZogdI	PIGP	51227	chr21:38445307:38445356:-	-0.137127	0.909328	8.3784	-3.66425	0.000525517	0.00484037	-1.12457
7610142	l5R4X.i7p.gSgf0FJI	HSD17B7P2	158160	chr10:38654508:38654557:+	0.171438	1.12618	7.35189	3.66277	0.000528013	0.00485975	-1.12907
5690041	frnQR_8eQnF8P1Qi64	OSBPL11	114885	chr3:125248047:125248096:-	0.16507	1.12122	7.33225	3.65797	0.000536147	0.00493096	-1.14358
4760630	NTupe8t9gn1I6.u.4o	RAB11FIP2	22841	chr10:119764695:119764744:-	-0.142255	0.906102	7.65213	-3.6559	0.000539699	0.00495995	-1.14985
4280167	cur8tN2gtsqSc6AUeo	ZNF500	26048	chr16:4801136:4801185:-	-0.167938	0.890114	7.05363	-3.65537	0.000540606	0.00496462	-1.15144
3290475	9oEnnFVCH5RvveV0jo	NFYC	4802	chr1:41236914:41236963:+	0.142078	1.10349	8.4878	3.65445	0.000542186	0.00497545	-1.15421
1050044	KoUnEQva6fQrBDCAkU	HCFC2	29915	chr12:104496992:104497041:+	-0.146784	0.903262	7.30905	-3.65343	0.000543957	0.00498802	-1.15731
3360086	lkOqAkoe_JX.rvmL4I	NCOA6	23054	chr20:33302925:33302974:-	0.131106	1.09513	9.05771	3.65265	0.000545315	0.00499678	-1.15967
830309	WfrLtJqRf8RfcsnQnI	FAM104A	84923	chr17:71203555:71203604:-	-0.157205	0.89676	10.1117	-3.65174	0.000546899	0.00500759	-1.16242
3190121	KXrQIicb_pL3kiKNek	LYPD6B	130576	chr2:150071453:150071502:+	0.140714	1.10245	7.94786	3.64915	0.000551411	0.00504519	-1.17022
730138	EiiUwoOP0CIruxJCgk	CXorf21	80231	chrX:30577328:30577377:-	0.166906	1.12265	6.71063	3.64841	0.000552716	0.0050534	-1.17246
2320324	N_d_kE1H1qJi5b9VZ0	C21orf59	56683	chr21:33984702:33984751:-	-0.143989	0.905013	7.14776	-3.6476	0.000554148	0.00506276	-1.17492
5080524	lq43TTpfputXVO6.wU	LBR	3930	chr1:225592106:225592146:-,chr1:225591157:225591165:-	-0.171079	0.888178	9.35595	-3.64736	0.000554567	0.00506287	-1.17564
3610743	ZrKv0fKLCBLVS1JJRU	D26121	NA	chr11:64543698:64543747:-	-0.190143	0.876519	6.85878	-3.64691	0.000555356	0.00506635	-1.17699
6040475	opuh2cdb30SeX1IO70	TIMM21	29090	chr18:71825742:71825791:+	-0.158146	0.896176	11.3818	-3.6461	0.000556791	0.00507571	-1.17943
6960484	ciXn1xchYFLGf4AU9o	HMX2	3167	chr10:124909842:124909891:+	-0.20774	0.865893	7.59815	-3.6455	0.00055786	0.00508173	-1.18125
2710187	QtAJU8GIC5eVHkGiWU	ATXN7L2	127002	chr1:110034339:110034339:+,chr1:110035208:110035256:+	-0.158622	0.895881	6.9654	-3.64502	0.000558708	0.00508572	-1.18269
1940162	xl7UnV3VQgEE4OJB9I	GBP2	2634	chr1:89573788:89573837:-	-0.177106	0.884475	10.6542	-3.64412	0.000560323	0.00509668	-1.18543
4260189	xfcujvkdAankiOifSk	TGIF1	7050	chr18:3457873:3457922:+	0.150987	1.11033	6.68705	3.64173	0.000564589	0.00512798	-1.19263
4120600	6S.nP1eOl8P8i636PE	ZNF654	55279	chr3:88190873:88190922:+	0.170526	1.12547	7.44317	3.64192	0.000564246	0.00512798	-1.19205
110280	91ed6iT5yX3FU1ejUQ	BMF	90427	chr15:40380331:40380380:-	-0.158654	0.89586	7.61449	-3.63998	0.000567739	0.00515281	-1.19791
2230113	BQkv9UU1PE1Kqj9faQ	TANK	10010	chr2:162091949:162091998:+	0.128625	1.09325	9.97277	3.63928	0.000569005	0.00516053	-1.20002
5050021	3mt2UmkgcXmzuiyzSE	ERMARD	55780	chr6:170176728:170176769:+,chr6:170179278:170179285:+	-0.133015	0.911924	8.13755	-3.63824	0.000570882	0.00517377	-1.20314
2100347	iCFcx3S3VQVFVCie6g	ZNF384	171017	chr12:6776122:6776171:-	0.156898	1.11489	7.51463	3.63767	0.000571927	0.00517947	-1.20488
2690324	9l1IJQBTl6N1TJ91.k	ITPRIP	85450	chr10:106072083:106072132:-	-0.178597	0.883562	8.22233	-3.63621	0.000574585	0.00519974	-1.20928
4880348	cUaqUEfoTu1e8XiDhI	YME1L1	10730	chr10:27406505:27406528:-,chr10:27405249:27405274:-	0.141844	1.10331	10.3098	3.63538	0.000576099	0.00520965	-1.21177
1820053	T6VFBWVF_HlVILu34g	SLC43A2	124935	chr17:1477808:1477857:-	-0.249722	0.841059	7.91116	-3.63345	0.000579643	0.00523788	-1.21759
2060047	iXftIjXcUSE8MniSiU	B4GALT5	9334	chr20:48249748:48249797:-	0.1731	1.12748	9.44005	3.62967	0.000586638	0.00529724	-1.22896
1340600	cV6F0uopuniFB6.lzA	PPP1R15A	23645	chr19:49379202:49379251:+	0.29798	1.22942	10.4945	3.62406	0.000597174	0.00538845	-1.24584
3130494	xLx.kjq7Ch06V3iuaY	WDR20	91833	chr14:102689763:102689812:+	0.137527	1.10002	8.41328	3.62295	0.00059927	0.00540344	-1.24917
3520632	xpehHzqhJMX6HhxScE	HNF1B	6928	chr17:36046642:36046691:-	-0.233035	0.850843	8.15623	-3.62031	0.000604309	0.00544492	-1.2571
6760717	okUYUFM6QOBQlS__S4	GOLGA5	9950	chr14:93305764:93305813:+	-0.150742	0.900787	9.01557	-3.61943	0.000605995	0.00545615	-1.25974
4610646	NXV7JPtSpb7sjP4fR4	TMEM18	129787	chr2:668346:668395:-	-0.137254	0.909248	7.04033	-3.61903	0.000606768	0.00545915	-1.26095
1660605	HvqugqD65UgDqHouKA	ZNF436	80818	chr1:23686905:23686954:-	0.153894	1.11257	6.46059	3.6171	0.000610491	0.00548867	-1.26675
7160025	TVZKSaFLgJbj87ROkA	ING2	3622	chr4:184431716:184431765:+	-0.137258	0.909246	8.26736	-3.61216	0.000620127	0.00557127	-1.2816
670561	NJoDUIHXLHeFJSpSpI	DHRS7B	25979	chr17:21094444:21094493:+	-0.139997	0.907521	7.71348	-3.60956	0.000625245	0.00561319	-1.28939
6900278	0iEd5d66eSJDFQl0.o	FYCO1	79443	chr3:45959659:45959708:-	-0.123661	0.917855	7.11567	-3.60832	0.000627705	0.00563121	-1.29311
3800037	oQlpOTM7Kju4f0S_0U	ZNF543	125919	chr19:57841937:57841986:+	-0.137471	0.909112	6.99486	-3.60622	0.000631884	0.0056646	-1.2994
4780411	ZiG.UjSVC.HMiHpUpE	LRP8	7804	chr1:53711533:53711582:-	-0.158714	0.895823	8.78603	-3.60434	0.000635642	0.00569418	-1.30502
2060136	rOhknHeFxhHda.ni.g	ATG4B	23192	chr2:242577130:242577139:+,chr2:242590425:242590464:+	-0.149936	0.90129	9.52398	-3.60397	0.000636405	0.0056969	-1.30615
6370739	0SXIRSwd_70UoVIV_k	MACF1	23499	chr1:39952189:39952238:+	0.163581	1.12006	8.51968	3.60337	0.000637599	0.00570348	-1.30793
6250091	fUleogerJK6eH38JF8	ZHX2	22882	chr8:123986226:123986275:+	-0.146644	0.90335	7.24903	-3.60299	0.000638372	0.00570629	-1.30908
650075	fLW.IiQFM_5d9N_FSk	ASXL2	55252	chr2:25962510:25962559:-	0.162492	1.11922	8.71745	3.60177	0.000640838	0.0057242	-1.31273
3180564	Hepl7oM5SAMOl5OQro	DBR1	51163	chr3:137882191:137882236:-,chr3:137881421:137881424:-	-0.173625	0.886612	6.78339	-3.59947	0.000645511	0.0057618	-1.31961
4220044	QEpXPUlV_fR3FoSGkk	SLC15A3	51296	chr11:60704641:60704690:-	-0.246855	0.842732	9.81635	-3.59888	0.000646716	0.00576841	-1.32138
510576	cpTh7IutIHu6_v4qJg	BCOR	54880	chrX:39910958:39911007:-	-0.148802	0.901999	8.52171	-3.59305	0.000658726	0.00587131	-1.33881
6100382	ZegUHeVxdXkcFJ.ijo	RTKN	6242	chr2:74653083:74653132:-	-0.244135	0.844322	8.40331	-3.59277	0.000659311	0.00587231	-1.33965
4810008	folGvnj3_jgSgnl.g0	PEX13	5194	chr2:61275780:61275829:+	-0.133586	0.911563	8.44949	-3.58855	0.000668152	0.00594679	-1.35227
1090433	inkrerL6NOnUeo_q6A	RNF41	10193	chr12:56598569:56598618:-	-0.122854	0.918369	7.18665	-3.5883	0.000668675	0.00594719	-1.35301
6220327	ZbJ5tv2M0RXe7ll8fU	MAEA	10296	chr4:1333595:1333644:+	-0.12776	0.915251	10.8998	-3.58545	0.00067472	0.00599666	-1.36153
4760577	H5KWLx3fVAo7kHpWig	CENPA	1058	chr2:27016069:27016118:+	0.138957	1.10111	8.52636	3.58433	0.000677109	0.00600715	-1.36488
6960685	igd0Ur6ZeDl8d0ktIo	ADIPOR2	79602	chr12:1897524:1897573:+	0.149727	1.10936	10.2362	3.58448	0.000676787	0.00600715	-1.36443
990326	i57gu3s7iL.X.3kUco	KIAA2022	340533	chrX:73953733:73953782:-	0.158906	1.11644	6.47044	3.58421	0.000677353	0.00600715	-1.36522
7380653	KgPSFRJQldeK__pd3o	DDX56	54606	chr7:44605582:44605631:-	-0.149941	0.901287	9.81231	-3.58291	0.000680149	0.00602765	-1.36912
2710746	BSd5trXrlejlSg3szM	BCAR1	9564	chr16:75263257:75263306:-	-0.204991	0.867544	7.21975	-3.58093	0.000684393	0.00606026	-1.37501
130360	KO51fUnriKKLyJ62.4	IDS	3423	chrX:148564199:148564248:-	0.117593	1.08492	9.27438	3.58074	0.000684806	0.00606026	-1.37558
7040195	NyXoUCoLilQonxUJ7o	ST3GAL3	6487	chr1:44396735:44396784:+	-0.145957	0.90378	7.13285	-3.57792	0.000690917	0.00610999	-1.384
2940373	rTefUe71Rq5Tgu7iiU	TACC1	6867	chr8:38710284:38710333:+	-0.121161	0.919448	12.7788	-3.5772	0.000692497	0.0061196	-1.38616
2570139	u2qF1AhwHhCX0KJUqs	TARDBP	23435	chr1:11085218:11085267:+	-0.146029	0.903734	6.79032	-3.57484	0.000697664	0.00616088	-1.3932
3120520	fJoiBH.p94qU_epyuQ	GABARAPL2	11345	chr16:75611241:75611290:+	0.141816	1.10329	11.8481	3.57451	0.000698378	0.0061628	-1.39417
4260373	Zpen3qeOrS_pfTAR0U	IRF5	3663	chr7:128589570:128589619:+	-0.173164	0.886895	7.53221	-3.57324	0.000701176	0.0061831	-1.39795
1940273	NpT7uXl8uHW6.7iiSI	SGSM2	9905	chr17:2284230:2284279:+	-0.256383	0.837184	9.09362	-3.573	0.000701702	0.00618335	-1.39866
5270674	cpRElCCJU5B0tSj.Ho	GPR68	8111	chr14:91699108:91699157:-	-0.143014	0.905625	6.77457	-3.57201	0.000703906	0.00619398	-1.40163
2490291	lpSQsi766VCQFLvlDE	PAN2	9924	chr12:56710910:56710959:-	0.158933	1.11646	7.5129	3.57215	0.000703581	0.00619398	-1.40119
4760102	rGk_igqEnn6vcOded0	ATXN2L	11273	chr16:28847978:28848027:+	0.226674	1.17013	6.94421	3.57014	0.000708045	0.00622599	-1.40718
1470068	0nXudzVXdK2.oy44Eg	KIAA1429	25962	chr8:95523628:95523677:-	-0.156197	0.897387	7.62876	-3.5698	0.000708805	0.00622826	-1.4082
460243	lbhxZeZRduX9.NxJp8	UNC93B1	81622	chr11:67764107:67764156:-	-0.17837	0.883701	7.35558	-3.56683	0.000715457	0.00628226	-1.41704
1050039	BX7XiiR.UpMvEn1Uew	PROSC	11212	chr8:37636879:37636928:+	0.155498	1.11381	10.7962	3.56654	0.000716103	0.00628348	-1.41789
3140768	rFdDddpt.oI1ilSh64	EMC6	83460	chr17:3572253:3572302:+	0.157511	1.11536	7.3223	3.56357	0.000722834	0.00633807	-1.42674
3130400	xghdSGDJ.UvffFSp8g	WDR43	23160	chr2:29152502:29152551:+	-0.152175	0.899893	9.06699	-3.56301	0.000724102	0.00634471	-1.4284
4040114	QjuMi7uqd7tfV6iek8	TEF	7008	chr22:41795066:41795115:+	-0.165448	0.891651	7.34958	-3.56265	0.000724924	0.00634743	-1.42948
70672	T7rnrVTf5Zf5bjhbpw	TCIRG1	10312	chr11:67818027:67818076:+	-0.190751	0.87615	8.83515	-3.56181	0.000726838	0.0063597	-1.43197
4040441	653hNrk1mB2M9J6eo4	HSD17B6	8630	chr12:57180982:57181031:+	0.127186	1.09216	6.76546	3.5603	0.000730297	0.00638547	-1.43647
5700324	xSSuJD9FS7feXV3m_s	UBL4A	8266	chrX:153712216:153712265:-	-0.161027	0.894388	8.03425	-3.55954	0.000732029	0.00639611	-1.43871
4890039	0eXX6AncTdfuPou6v0	RBM39	9584	chr20:34322121:34322170:-	-0.129667	0.914043	6.57988	-3.55909	0.000733086	0.00640084	-1.44007
6650196	0feG79d3wp.dcVaSOE	E2F5	1875	chr8:86124431:86124439:+,chr8:86125988:86126028:+	-0.130663	0.913411	9.84039	-3.55784	0.000735947	0.00641918	-1.44376
4860563	Wf54iKHSOMuGDt6S4o	NDUFAB1	4706	chr16:23592436:23592485:-	0.137062	1.09966	12.4827	3.55773	0.00073622	0.00641918	-1.44411
1050114	9L8x8geFF1WlGaInsQ	CDYL	9425	chr6:4955554:4955603:+	0.137837	1.10025	7.46454	3.55748	0.000736781	0.00641956	-1.44483
2470446	QqAk9K.J9SdLSTSLtQ	ZNF23	7571	chr16:71482015:71482064:-	0.150827	1.11021	7.64543	3.55542	0.00074158	0.00645684	-1.45097
1070044	oDtUi1VRyEStHlCTSo	GMIP	51291	chr19:19740535:19740584:-	-0.241473	0.845881	7.89767	-3.55316	0.000746861	0.00649716	-1.45769
5900379	iJL14aJ4Uh.1ILlobY	SRP14	6727	chr15:40331294:40331298:-,chr15:40331105:40331149:-	0.138039	1.10041	13.1296	3.55299	0.000747257	0.00649716	-1.45819
1710240	ueDL69eA36HvzhcenU	DNAJB14	79982	chr4:100822029:100822078:-	0.176437	1.13009	8.52824	3.55274	0.000747826	0.00649755	-1.45891
2450132	El8d6CaYliklfjlfhA	THAP7	80764	chr22:21354341:21354390:-	-0.167548	0.890355	7.76289	-3.55215	0.000749232	0.00650522	-1.46068
780373	Kf_KjDeX7Py0ipyK5I	PGBD2	267002	chr1:249213017:249213066:+	0.137864	1.10028	6.92344	3.54995	0.000754404	0.00654555	-1.46719
3190364	Hrgvi4ii_KBughLid0	MGA	23269	chr15:42061836:42061885:+	0.157206	1.11513	7.41428	3.54875	0.000757258	0.00656453	-1.47076
6040324	6h7xKfJ.u4AUtF.dco	SDCBP	6386	chr8:59494597:59494646:+	0.173387	1.1277	8.61497	3.54858	0.00075765	0.00656453	-1.47125
5900504	EJVCI_SO0m1I7klUkg	C6orf106	64771	chr6:34614436:34614485:-	0.15058	1.11002	7.38614	3.54684	0.000761797	0.00659586	-1.47642
5900561	TVHvFPvfNU6gkvrxGM	SRSF3	6428	chr6:36570713:36570762:+	-0.152492	0.899695	10.4516	-3.5454	0.000765237	0.00661642	-1.48068
4230524	0I7pA5eFFx7Dkgkfik	ZNF654	55279	chr3:88190093:88190142:+	0.183379	1.13554	6.94085	3.54545	0.000765128	0.00661642	-1.48054
1190142	WHwXnSmpfZUnkDKjm8	EMILIN2	84034	chr18:2913925:2913974:+	-0.205451	0.867268	7.72482	-3.54351	0.000769785	0.00665111	-1.48628
7650128	f5OhpkpWUh8KhetFGc	TYMP	1890	chr22:50965007:50965056:-	-0.172084	0.88756	7.2215	-3.54077	0.000776439	0.00669928	-1.49442
270612	Q90pTVvqntlSlwuLbs	AIFM2	84883	chr10:71872309:71872358:-	0.131335	1.09531	7.12	3.54077	0.000776438	0.00669928	-1.49442
1780450	xnVIiHl9XEcgtVECn0	ASB6	140459	chr9:132397096:132397145:-	0.186212	1.13777	6.86471	3.5383	0.00078246	0.00674654	-1.50173
2060152	uqR7Qfq.CEooT5C9EU	MRPL50	54534	chr9:104152446:104152495:-	-0.179989	0.88271	10.3071	-3.53739	0.000784688	0.00676106	-1.50442
4890328	uqeojiurejf90ibdTk	SIDT2	51092	chr11:117068051:117068100:+	-0.162618	0.893402	8.8377	-3.53574	0.000788752	0.00679136	-1.5093
6650379	i2QZ7qb1KK626YF6Sc	SERTAD3	29946	chr19:40950125:40950174:-	-0.124835	0.917109	6.66444	-3.53277	0.000796123	0.00685008	-1.5181
1740541	uVueGDdTuNu1.dTueU	SNX29	92017	chr16:12621102:12621151:+	0.160922	1.118	6.8767	3.52977	0.000803622	0.00690982	-1.52696
6100075	NmTkX20sYnncIKgVUA	GNAS	2778	chr20:57485851:57485900:+	0.130366	1.09457	13.1304	3.52881	0.000806025	0.00692568	-1.52978
520553	TJc6LpWwNL4e7J35ek	NCALD	83988	chr8:102698798:102698847:-	-0.165074	0.891883	9.99446	-3.52736	0.000809701	0.00695245	-1.53408
1990615	uWSULpnpAHvsrvX0rA	ZC2HC1A	51101	chr8:79609708:79609741:+,chr8:79610649:79610664:+	0.174845	1.12884	7.91471	3.5267	0.000811363	0.00696191	-1.53602
5220152	iAepXghr1JftfXu51c	TMEM55B	90809	chr14:20926414:20926463:-	-0.159821	0.895136	8.58544	-3.52625	0.000812503	0.00696688	-1.53735
6350377	QSleXoL4qAvyE3kiKQ	MRM1	79922	chr17:34965113:34965162:+	-0.139511	0.907827	6.63128	-3.52407	0.000818072	0.00700979	-1.5438
2470296	lfS6mRK3z0k0iDURK4	ZSCAN16	80345	chr6:28097581:28097630:+	0.133922	1.09727	8.19551	3.52367	0.000819079	0.00701358	-1.54497
1260520	TlzASPjkbrqBXicsl8	GGPS1	9453	chr1:235505995:235506044:+	-0.167024	0.890678	9.04638	-3.5228	0.000821327	0.00702552	-1.54756
7510092	l0GUoNOCIfef9BVRXU	CREB1	1385	chr2:208461994:208462043:+	0.128917	1.09347	6.82783	3.52257	0.000821897	0.00702552	-1.54821
4590349	KSM9BSSxv.zkt0FTNU	ACVR2A	92	chr2:148688099:148688148:+	0.133915	1.09727	6.74459	3.52247	0.000822171	0.00702552	-1.54853
1340537	T6iVT5d7dfa5eSIf7c	ALKBH2	121642	chr12:109526208:109526257:-	-0.164501	0.892237	8.49877	-3.51892	0.000831328	0.00709876	-1.559
1690039	xRpLqB6l.XEoQekL_c	PRKCE	5581	chr2:46414356:46414405:+	0.13	1.09429	6.99948	3.5187	0.000831886	0.00709876	-1.55963
2350762	ZSUd4kjeB87S0dUMSo	C12orf5	57103	chr12:4461697:4461746:+	-0.166926	0.890739	9.08741	-3.51691	0.000836547	0.00712384	-1.56491
3390075	r7rrlOQ1X.rIPlEBCk	PTPN4	5775	chr2:120734913:120734962:+	-0.117905	0.921525	7.82619	-3.51725	0.000835677	0.00712384	-1.56393
6480209	Z5IIAIiUVcOoVci554	RRAGD	58528	chr6:90077778:90077827:-	0.140494	1.10228	8.88408	3.51703	0.000836236	0.00712384	-1.56456
3310402	cbrT3_e7OOpOevdK_U	PPM1A	5494	chr14:60749576:60749625:+	0.155249	1.11361	8.36711	3.51635	0.000838031	0.00713159	-1.56658
1050195	NjXGdGm9V.HQN6l.6Q	KIF20A	10112	chr5:137523042:137523091:+	-0.142148	0.906169	9.29182	-3.51487	0.000841894	0.00715956	-1.57093
610139	0ntKIeuAEd2nkJTseQ	RASA2	5922	chr3:141327491:141327539:+,chr3:141328262:141328262:+	-0.142281	0.906085	6.80475	-3.5141	0.000843912	0.00717181	-1.57319
4480026	KUfiW8LnlD7EM5Up_Q	LAMTOR3	8649	chr4:100802776:100802825:-	0.142971	1.10418	10.5502	3.5136	0.00084523	0.0071781	-1.57467
7330259	oJ0JQtSaWS30XdRHR8	SH3GLB2	56904	chr9:131770382:131770431:-	-0.168671	0.889662	10.1541	-3.50862	0.000858466	0.00728552	-1.58935
4230215	xruojuIU94rSYyVAp0	USP46	64854	chr4:53461327:53461376:-	0.140891	1.10259	7.07988	3.50822	0.000859531	0.00728958	-1.59052
4230437	HMDr0a1HpZfu_eiG6o	SLC35C2	51006	chr20:44978554:44978603:-	-0.148329	0.902295	7.31827	-3.50739	0.000861762	0.00730351	-1.59297
5310161	x4d8VJk7fzS7sduGP4	MTHFD2L	441024	chr4:75168698:75168747:+	0.137028	1.09964	7.77964	3.50691	0.000863043	0.00730439	-1.59437
1850504	igdSyz7oXlb0UHddVM	FBXW7	55294	chr4:153332475:153332524:-	0.187137	1.1385	8.41104	3.50709	0.000862578	0.00730439	-1.59386
2970167	Wo.SiYo.Sh4pJe4J7s	NSUN5P2	260294	chr7:72419665:72419714:-	-0.172229	0.887471	7.04354	-3.50457	0.000869373	0.00735295	-1.60127
1340491	fcV3S0U75If1e3op0U	SP110	3431	chr2:231041324:231041373:-	-0.146687	0.903322	11.1705	-3.49771	0.000888135	0.00750652	-1.62144
2710475	BTc8ulf_kkonSMRU6I	PWP1	11137	chr12:108105942:108105991:+	-0.135942	0.910075	10.7563	-3.49394	0.000898608	0.00758988	-1.63251
3140707	rfqvqsrIxQOAR.ShfU	PARP9	83666	chr3:122246982:122247031:-	-0.154134	0.898671	7.15987	-3.49256	0.000902474	0.00761735	-1.63656
1770433	KUnW793Cg8.REaFN.I	YWHAG	7532	chr7:75956198:75956247:-	0.166148	1.12206	10.4952	3.48629	0.00092024	0.00776203	-1.65497
5900435	KlEuBSi0eJQ4fxSeeE	TAOK1	57551	chr17:27871235:27871284:+	0.163819	1.12025	7.00493	3.48424	0.000926094	0.0078061	-1.66095
6480577	61VJU3ZLJLrIYuA1U0	U2SURP	23350	chr3:142773804:142773853:+	-0.134845	0.910768	9.61283	-3.48381	0.000927335	0.00781125	-1.66222
830168	04qkX6fWXucn_U7Teg	CHFR	55743	chr12:133417161:133417210:-	-0.154643	0.898355	9.7496	-3.48315	0.000929244	0.00782203	-1.66416
6220538	KniigXqk.KkihAKO0k	DOK2	9046	chr8:21766528:21766577:-	0.143371	1.10448	6.4785	3.48236	0.000931526	0.00783592	-1.66647
1300154	rr3l9SziziUV5G1d7k	ACD	65057	chr16:67691683:67691732:-	-0.162054	0.893752	8.27351	-3.47814	0.000943807	0.00792849	-1.67884
7050072	l0fFI04JSCVfVIWQSU	TNKS	8658	chr8:9634179:9634228:+	0.138394	1.10068	6.9108	3.47819	0.000943661	0.00792849	-1.67869
5670088	QXdl6KN7lN_j4g_SO4	TRIM32	22954	chr9:119462582:119462631:+	-0.145088	0.904324	8.35274	-3.4747	0.000953938	0.00800818	-1.68891
5900605	ftV5XU6kvM95NCXyCI	DCLRE1A	9937	chr10:115594636:115594685:-	-0.137712	0.908959	8.06944	-3.47396	0.000956105	0.00802094	-1.69105
6220180	0p6J6iK54nBLlBC518	ADCK3	56997	chr1:227174906:227174955:+	-0.143548	0.90529	8.31476	-3.46989	0.000968251	0.00811736	-1.70296
6620441	3TT_J5fTHr9dJfX0l4	SDAD1	55153	chr4:76871125:76871174:-	-0.163033	0.893145	10.8844	-3.46697	0.000977055	0.00818564	-1.7115
6560088	oq40ERIApN0HUB74h4	C3orf14	57415	chr3:62307650:62307699:+	0.134495	1.09771	6.70708	3.46483	0.000983528	0.00823431	-1.71773
730139	EotIe0uCiRHggh9CoY	MRPL48	51642	chr11:73574283:73574306:+,chr11:73575341:73575366:+	0.173824	1.12804	8.88483	3.46333	0.000988113	0.00826713	-1.72212
7380274	liJbNdStUde9PlXyt0	PAPOLG	64895	chr2:61025898:61025947:+	0.123954	1.08972	6.69555	3.46112	0.000994885	0.00831818	-1.72856
1090497	EUn0lKhANV1QFHdRJ8	CREG1	8804	chr1:167510656:167510705:-	-0.154644	0.898354	8.24965	-3.45931	0.00100048	0.00835372	-1.73385
4830056	cHkgeE.4a3FJumnrvo	ARPC5L	81873	chr9:127639437:127639486:+	0.144244	1.10515	11.0667	3.45936	0.00100032	0.00835372	-1.7337
770609	T2YgfOT.opoFW0oAmQ	UBE2D3	7323	chr4:103749186:103749235:-	0.146641	1.10699	6.41552	3.45654	0.00100908	0.00841988	-1.74193
2230112	WTnsFLonPSbn0Lgi5I	BBS7	55212	chr4:122746224:122746273:-	-0.126168	0.916262	6.87357	-3.45587	0.00101118	0.00842657	-1.74389
4220630	3Y7qB6sc7IghJ4o5Qo	PFDN5	5204	chr12:53691678:53691708:+,chr12:53691829:53691847:+	0.1506	1.11003	11.9393	3.45585	0.00101124	0.00842657	-1.74394
780376	ieUy8Xo_0l_sl.twLU	CHM	1121	chrX:85116419:85116468:-	-0.153321	0.899178	8.66902	-3.45517	0.00101337	0.0084386	-1.74592
3130523	9l.id1J_hRE_V.3SoI	SMEK1	55671	chr14:91924852:91924901:-	0.112535	1.08113	9.81614	3.45349	0.00101864	0.00847679	-1.75081
4120411	Z6qP.S6BX5VQO2FJVQ	ARHGEF2	9181	chr1:155916723:155916772:-	-0.133392	0.911685	10.295	-3.45199	0.00102339	0.00851063	-1.7552
670192	K5R7gRwKogTwzeei14	THOC3	84321	chr5:175394114:175394133:-,chr5:175392129:175392158:-	0.153296	1.11211	7.39907	3.45136	0.00102537	0.00852141	-1.75702
5130692	6XfntN5Pbn1Re__k7U	DDX17	10521	chr22:38884180:38884229:-	0.156065	1.11424	7.18747	3.44772	0.00103695	0.00861185	-1.76761
3440524	ZSQknRcXogMWlQEink	PTP4A3	11156	chr8:142441048:142441097:+	-0.158441	0.895993	7.35771	-3.44655	0.0010407	0.00863722	-1.77101
1740433	32XiiRKCAggmeSvl64	MSL3	10943	chrX:11778612:11778617:+,chrX:11778956:11778999:+	0.211773	1.15811	10.0263	3.44585	0.00104295	0.00864477	-1.77305
1780563	xOJ.1f5Hg473dbdNpI	TNRC6A	27327	chr16:24835506:24835555:+	0.213951	1.15986	8.25562	3.44584	0.001043	0.00864477	-1.7731
1570138	olE7204_J7gt9_he_0	APTX	54840	chr9:32972785:32972834:-	0.163001	1.11961	9.94005	3.4447	0.00104668	0.00866951	-1.77642
2190010	HfpVTFVBftS6JUH3Ao	RACGAP1	29127	chr12:50383250:50383299:-	-0.124461	0.917346	9.73888	-3.44439	0.00104767	0.00867189	-1.77731
5310615	NUSgsB59IlRLVedLtY	SLC25A15	10166	chr13:41386273:41386322:+	-0.137219	0.90927	8.78896	-3.44224	0.00105464	0.00871801	-1.78356
4010494	0connsU_TX9QEdV.U4	UBN2	254048	chr7:138987025:138987074:+	0.129617	1.094	6.71358	3.4424	0.00105411	0.00871801	-1.78309
510397	uULVn3rH_zdLwII4IA	RPL18A	6142	chr19:17972202:17972250:+	0.164566	1.12083	13.5538	3.44069	0.00105969	0.0087539	-1.78806
2450082	oe3JON5OFzDf4FH9sU	TSC22D2	9819	chr3:150177447:150177496:+	0.160613	1.11776	8.31373	3.43862	0.00106649	0.00880418	-1.79409
1440278	EMSF.koXji4V96J6Uo	PISD	23761	chr22:32014925:32014974:-	-0.12772	0.915277	8.65395	-3.43719	0.00107118	0.00883703	-1.79822
1190022	TCE4JRq5SCceY5VqLw	BID	637	chr22:18217507:18217556:-	-0.143208	0.905504	8.11831	-3.43605	0.00107496	0.00886234	-1.80154
5290403	od_OUuSIUi0jlYoS6s	WDR59	79726	chr16:74907697:74907746:-	-0.132605	0.912183	9.26954	-3.43558	0.0010765	0.00886915	-1.80289
6350075	ZpdXne676E1egF_e_s	CENPBD1	92806	chr16:90036258:90036307:-	-0.164385	0.892309	9.01216	-3.43384	0.00108231	0.00891115	-1.80797
6400132	BlfewJg4o6Gbq4XCn0	MEF2A	4205	chr15:100252933:100252982:+	0.159761	1.1171	7.42006	3.43245	0.00108693	0.0089432	-1.81198
6580370	9rkl7j3jqh6wN7l3l0	THAP11	57215	chr16:67877850:67877899:+	0.137342	1.09988	10.5633	3.43139	0.00109051	0.00896673	-1.81508
1430278	9KcIjuHEl5V4e77VKk	CTSK	1513	chr1:150768988:150769037:-	0.126914	1.09196	6.47873	3.43061	0.0010931	0.00898211	-1.81732
4920408	ogdIH5dTr4sEJ7EIFU	RPL23A	6147	chr17:27051134:27051183:+	0.170369	1.12535	10.2753	3.4295	0.00109685	0.00900691	-1.82054
1690184	QI6lx2VlFeZ5ZZ3ii8	RNF19A	25897	chr8:101322099:101322148:-	-0.154908	0.898189	7.24885	-3.42619	0.00110809	0.00908174	-1.83015
840543	HWn3q3_BJZjtjfRVRQ	SBDS	51119	chr7:66460383:66460432:-	0.153993	1.11264	8.52322	3.42617	0.00110815	0.00908174	-1.8302
5270307	ZOnoHHbMKHIez.4TnU	NXT2	55916	chrX:108787826:108787875:+	0.166889	1.12264	7.50138	3.42627	0.0011078	0.00908174	-1.8299
5310048	fcYv5_tIIJSjNOVe6Q	SF3B1	23451	chr2:198285786:198285835:-	0.185466	1.13718	8.57433	3.42501	0.0011121	0.0091081	-1.83355
2760451	TV8AtQN9_M_4FsVfUs	KPNA3	3839	chr13:50273886:50273935:-	0.170824	1.1257	9.57971	3.42413	0.00111513	0.0091269	-1.83611
6840280	l6HvQkACsHB59N1.5k	PPP2CB	5516	chr8:30643442:30643491:-	0.171644	1.12634	7.38961	3.42323	0.00111821	0.00914606	-1.83871
5130253	Nin0rdSfd590nlN1Lk	HGS	9146	chr17:79669060:79669109:+	-0.228187	0.853707	10.119	-3.42298	0.00111907	0.00914708	-1.83944
450673	9FV11UgR0ioa0E0iRM	SPATA2L	124044	chr16:89762783:89762832:-	-0.160009	0.89502	6.96518	-3.42135	0.0011247	0.00918701	-1.84416
3800168	cf3p10BLK_ksKSrVP0	SLC2A3	6515	chr12:8071915:8071962:-	-0.17868	0.883511	9.63639	-3.4185	0.00113461	0.00926187	-1.85242
770132	xio59f1fk3EAQiIh70	TSPYL5	85453	chr8:98286051:98286100:-	-0.154554	0.89841	7.4081	-3.41797	0.00113645	0.00927081	-1.85395
7610286	960K2Qn564AoVRgu_g	HPRT1	3251	chrX:133627605:133627620:+,chrX:133632420:133632453:+	0.141056	1.10271	10.9058	3.41583	0.00114393	0.00932572	-1.86013
3830193	xCfN.l91AQgkMt1C0M	TSPAN12	23554	chr7:120427643:120427692:-	0.160036	1.11731	6.97904	3.41529	0.00114583	0.00933506	-1.86169
2900255	fM6qepdqHdncMCh7KU	ZBTB45	84878	chr19:59024916:59024965:-	-0.181896	0.881543	7.22888	-3.41439	0.001149	0.00935475	-1.86429
1170619	WogDUFJ30ogkZTgEpY	PFDN5	5204	chr12:53691888:53691934:+,chr12:53693053:53693055:+	0.159291	1.11674	11.9676	3.41377	0.00115121	0.00936661	-1.8661
4890364	fnVfddSC.UJNSQeLDk	C19orf40	91442	chr19:33467460:33467509:+	-0.146427	0.903485	7.3661	-3.41247	0.00115581	0.00939783	-1.86985
870167	ffnkuQSin.0uN9Hszs	PDS5B	23047	chr13:33351840:33351889:+	-0.145814	0.903869	7.73154	-3.41146	0.0011594	0.00941494	-1.87277
450468	ZVAgF_IkgCJNHlJyWU	MRPL44	65080	chr2:224831707:224831756:+	0.134298	1.09756	9.30875	3.41124	0.00116018	0.00941494	-1.87341
3390639	NlDV91HxzDr6BwO0UI	TPI1	7167	chr1:77166402:77166451:+	0.168694	1.12404	8.32738	3.41141	0.00115957	0.00941494	-1.87291
4200386	Q.bTl.iHi3x1tVSbro	TBCC	6903	chr6:42712528:42712577:-	-0.13491	0.910726	8.08542	-3.41098	0.00116109	0.00941612	-1.87415
4120114	Nic3g59cAJitXUBb7Q	IL12A	3592	chr3:159713325:159713374:+	-0.163583	0.892805	7.52165	-3.41042	0.00116311	0.00942636	-1.87579
5310411	li8BCeepAuFNnSpptc	H2AFJ	55766	chr12:14927681:14927730:+	0.167459	1.12308	8.50813	3.4097	0.00116566	0.00944084	-1.87784
5090563	04.BQghp5olySHSl7o	PRKCB	5579	chr16:24227060:24227109:+	0.120091	1.0868	11.5608	3.409	0.00116817	0.00945501	-1.87987
2510551	N5PqFLT9cJxM6U34S4	STK3	6788	chr8:99466933:99466982:-	0.159313	1.11675	9.86494	3.40853	0.00116986	0.00946253	-1.88123
5960332	fvorTwbx_xDntHu4TU	SLC39A10	57181	chr2:196602022:196602071:+	-0.152263	0.899838	7.29328	-3.40792	0.00117207	0.0094742	-1.88301
5270500	9lSqrE6zoshNBBihPk	CCT7	10574	chr2:73478555:73478560:+,chr2:73479768:73479811:+	0.142523	1.10383	9.72282	3.40761	0.00117316	0.00947684	-1.88388
6020291	ZdHHmv5e5ehDimiUe8	LRBA	987	chr4:151186073:151186122:-	0.131252	1.09524	9.91079	3.4059	0.00117933	0.00951666	-1.88882
1410427	3VXrR0jrIAOn4WcWEg	ZRANB1	54764	chr10:126673453:126673502:+	0.13842	1.1007	7.23515	3.40582	0.00117962	0.00951666	-1.88905
5960274	0_Xl9067_6S.f5QR6U	NCKAP1	10787	chr2:183793548:183793597:-	-0.157	0.896888	7.65461	-3.40284	0.00119046	0.00959793	-1.89767
2510201	unWn11HnghXnsieCeA	ESPNL	339768	chr2:239041841:239041890:+	-0.184437	0.879992	6.65614	-3.40146	0.00119549	0.00963222	-1.90164
6250280	9Tqgu5Unp6AXpLjFNA	PRDX1	5052	chr1:45980179:45980188:-,chr1:45977047:45977086:-	0.134711	1.09787	12.8363	3.40065	0.00119845	0.00964576	-1.90396
3120717	HpQgqXx19Eja7DXiI8	RPS13	6207	chr11:17098715:17098746:-,chr11:17097153:17097170:-	0.154789	1.11326	13.5948	3.40058	0.00119873	0.00964576	-1.90418
5490333	i3_M2x4rB9RslX5Rmk	PPP1R16B	26051	chr20:37551471:37551520:+	-0.152892	0.899446	10.38	-3.39894	0.00120476	0.00968804	-1.90891
7040609	uimrUjYJJ0O1I77rJ0	GEMIN2	8487	chr14:39583668:39583679:+,chr14:39584033:39584070:+	-0.132878	0.912011	9.0805	-3.39869	0.00120568	0.00968918	-1.90963
2350368	Z6hXT6N694ooRF6TaM	RPF2	84154	chr6:111345439:111345488:+	-0.129149	0.91437	11.6095	-3.39155	0.00123231	0.00989677	-1.93018
240195	lIrqiSIPd81BNBN_tI	B2M	567	chr15:45010027:45010076:+	0.156763	1.11478	12.7465	3.3912	0.00123365	0.00990107	-1.9312
2320008	WuigU0S7ek3oEnN3ic	RIF1	55183	chr2:152322392:152322441:+	-0.149375	0.901641	7.35861	-3.39082	0.00123507	0.00990612	-1.93229
1510564	9nnoojO4Wjgos6oEj4	CNPY2	10330	chr12:56705114:56705163:-	0.129987	1.09428	9.52574	3.38919	0.00124124	0.00994917	-1.93698
650709	3YeUqXyHUTtT.70rMk	RNF34	80196	chr12:121861939:121861988:+	0.131155	1.09517	11.5841	3.38832	0.00124456	0.00996931	-1.93949
4120689	0rknXSadSdM54Sd9Es	FES	2242	chr15:91438831:91438880:+	-0.127939	0.915138	6.91203	-3.38773	0.0012468	0.00997438	-1.94118
1500082	Wkp6OKjLKk4ogolewo	CHAC1	79094	chr15:41248400:41248449:+	0.166876	1.12263	6.43356	3.38791	0.00124611	0.00997438	-1.94066
7050064	ci1Islines8F6CVV6c	RAMP1	10267	chr2:238820563:238820612:+	-0.133412	0.911673	6.39914	-3.38644	0.00125173	0.0100074	-1.94489
4230017	cS.0j7p1KX7v3T8LJE	ST8SIA4	7903	chr5:100143184:100143233:-	-0.143638	0.905234	7.70159	-3.38305	0.00126475	0.0101049	-1.95462
5700086	9eebDoPl_ITUgjUFYM	CENPK	64105	chr5:64814327:64814376:-	0.142294	1.10366	9.28507	3.37996	0.00127675	0.0101943	-1.96351
1990446	cnt0V_fkASOl_iFIdU	KIAA0040	9674	chr1:175126451:175126500:-	0.138202	1.10053	7.30996	3.37368	0.00130143	0.0103847	-1.98151
4220259	ThH5Ek6d5dEOOS0lF4	CTSZ	1522	chr20:57570474:57570523:-	0.180963	1.13364	9.42354	3.37347	0.0013023	0.0103849	-1.98214
2810730	ZS3QTIC1ubXrl1xAaQ	PPHLN1	51535	chr12:42768861:42768876:+,chr12:42778742:42778775:+	-0.128965	0.914487	10.3701	-3.37167	0.00130944	0.0104285	-1.98728
160754	Hpzvixsp7qCOCOv6K4	S1PR1	1901	chr1:101706255:101706304:+	0.167417	1.12305	8.35472	3.37177	0.00130907	0.0104285	-1.98702
6100196	BTX3aJ65eqeT56B7tA	ZNF653	115950	chr19:11594277:11594326:-	-0.173929	0.886425	7.70987	-3.37004	0.00131599	0.0104672	-1.99197
5910619	KqF5dW47VF.X0K3tM4	STX2	2054	chr12:131274515:131274564:-	-0.127664	0.915312	7.78793	-3.37016	0.00131551	0.0104672	-1.99163
160333	WrI7P01ciStJdfVcOY	SLC18B1	116843	chr6:133090597:133090646:-	-0.121861	0.919001	7.4823	-3.36937	0.00131868	0.0104819	-1.99389
130672	oSgRSbyewC_SQ.Ppy0	MED21	9412	chr12:27182568:27182617:+	0.124652	1.09024	6.5794	3.36865	0.00132155	0.0104961	-1.99593
290468	9pVu78ST9StSIr6SEI	AGO2	27161	chr8:141541469:141541518:-	0.173284	1.12762	9.21216	3.3685	0.00132216	0.0104961	-1.99637
3780647	isVEn6.g.eRnvt7kdk	KIAA0125	9834	chr14:106398090:106398139:+	-0.16374	0.892708	8.02455	-3.36566	0.00133364	0.0105805	-2.0045
1340202	KPe4TnfifxXL4ExO7I	RBM7	10179	chr11:114279042:114279091:+	0.157769	1.11556	7.76324	3.36461	0.00133793	0.0106077	-2.00751
2810114	Wu17hRSKTiKhBEd.2c	FAM219B	57184	chr15:75193362:75193411:-	-0.165082	0.891878	7.95312	-3.35879	0.00136183	0.0107835	-2.02416
7330392	osGi.IlKnjn_u6Ukd4	TAP1	6890	chr6_ssto_hap7:4243883:4243932:-	-0.138717	0.908327	12.6913	-3.35888	0.00136145	0.0107835	-2.0239
620072	ceiJ6Eu_vJ9eT4_Veo	DNAJC27	51277	chr2:25166696:25166745:-	-0.141449	0.906608	7.11785	-3.35674	0.00137037	0.0108442	-2.03003
730156	ZlI600y0a67a757V70	ICAM2	3384	chr17:62080221:62080270:-	-0.148475	0.902204	9.83604	-3.35516	0.00137696	0.0108894	-2.03454
1240661	0VUoQQHlfCLT9fvNEo	C2CD5	9847	chr12:22601582:22601631:-	-0.159558	0.8953	9.38468	-3.35492	0.00137795	0.0108902	-2.03521
1170605	WJJIh4quSLuJ6gK.uk	LPAR2	9170	chr19:19734572:19734621:-	-0.131598	0.91282	7.18718	-3.35354	0.00138376	0.0109293	-2.03917
7100437	EKefAJOBWo5Ikn.uRo	SNAP29	9342	chr22:21243892:21243941:+	0.136573	1.09929	8.14104	3.35325	0.00138498	0.0109319	-2.04
6900397	3H5.oP9C0C1QV.l3VU	MOCS3	27304	chr20:49577729:49577778:+	-0.12272	0.918454	6.63162	-3.35276	0.00138703	0.0109344	-2.04139
4390332	W.knji5z0AKCrN6CWk	GPD2	2820	chr2:157436294:157436300:+,chr2:157439305:157439347:+	0.150043	1.1096	7.31013	3.35276	0.00138706	0.0109344	-2.0414
3460468	EZ3XJG1P1KKIJCSOIo	SEC23IP	11196	chr10:121700750:121700799:+	-0.125301	0.916813	9.17723	-3.3524	0.00138857	0.0109394	-2.04243
6370364	3ene_nuE3PU3uLh3_E	STEAP1B	256227	chr7:22532209:22532258:-	-0.145269	0.90421	9.23861	-3.35192	0.00139058	0.0109483	-2.04379
6420551	uvg555UHfX_0Xcpz1E	C12orf4	57102	chr12:4597382:4597431:-	-0.130055	0.913797	8.39693	-3.35097	0.00139459	0.0109729	-2.0465
20192	NdKIvTSdI1RKl138ko	DHX35	60625	chr20:37667916:37667965:+	-0.150512	0.900931	7.44269	-3.34831	0.00140591	0.0110549	-2.05409
1470390	N6dcdStVZqtUkkPacc	MPLKIP	136647	chr7:40173857:40173906:-	-0.127358	0.915507	8.53896	-3.34796	0.00140741	0.0110597	-2.05509
1500246	QoxUVUQORUIhCU.ExI	ARV1	64801	chr1:231136033:231136082:+	-0.158977	0.89566	9.20356	-3.34772	0.00140844	0.0110609	-2.05578
20692	oU.VH5F9O96RS6NJ_k	HINT3	135114	chr6:126296022:126296071:+	0.118387	1.08552	7.71914	3.34721	0.00141064	0.0110641	-2.05724
1410035	9XqVQCJySDWQH.Q3dw	RPS6	6194	chr9:19378417:19378466:-	0.160404	1.1176	13.3929	3.34721	0.00141064	0.0110641	-2.05725
2360176	TX8lInVNwdJNBg9Eeo	ZNF184	7738	chr6:27419340:27419389:-	0.1469	1.10719	6.77284	3.34614	0.0014152	0.0110929	-2.06028
650349	fZRGweI51.AwJv7v0I	RPS28	6234	chr19:8387227:8387276:+	0.198873	1.1478	12.5223	3.34555	0.00141776	0.0111059	-2.06197
6020520	xlLNEzp6SaEQqs36x4	CASD1	64921	chr7:94184814:94184863:+	-0.129908	0.91389	7.20897	-3.34276	0.00142982	0.0111933	-2.06993
3120050	Eqvau3bu4E0Stz3owk	KMT2E	55904	chr7:104654950:104654982:+,chr7:104678573:104678589:+	0.162009	1.11884	7.91074	3.33972	0.00144307	0.01129	-2.07859
6840477	uJ0mvH2btNAUXd6vvY	VTRNA1-3	NA	chr5:140105754:140105803:+	0.240418	1.18134	8.56766	3.33927	0.00144502	0.0112981	-2.07986
1230274	QOo8nstHnzqCBdI0lU	ZNF18	7566	chr17:11880908:11880957:-	-0.130693	0.913392	7.8551	-3.338	0.00145058	0.0113344	-2.08347
1440736	9kYHoe7kGf.qIOO1W8	LDLR	3949	chr19:11244335:11244384:+	-0.145138	0.904293	10.466	-3.33616	0.00145872	0.0113908	-2.08872
1660754	xV0l3EIK554_5OGU14	NOC4L	79050	chr12:132633333:132633382:+	-0.200543	0.870223	7.46333	-3.33475	0.00146498	0.0114253	-2.09274
2760689	ipHcD7p6fV.e3nPs4I	MAGEE1	57692	chrX:75651614:75651663:+	-0.118766	0.920975	7.14229	-3.33476	0.00146491	0.0114253	-2.0927
5260059	W5qfa7oqui57jdhB8c	TMEM187	8269	chrX:153248438:153248487:+	-0.140005	0.907516	7.10258	-3.33188	0.00147775	0.0115177	-2.10089
2570300	WneIYOc6nkjh98ij_U	IFI44	10561	chr1:79128500:79128549:+	-0.123114	0.918204	11.1945	-3.33126	0.00148051	0.011532	-2.10265
770768	laR9LIBT4K.0u91c14	PRIMPOL	201973	chr4:185603480:185603490:+,chr4:185606563:185606601:+	-0.117289	0.921919	7.25727	-3.33047	0.00148408	0.0115525	-2.1049
6040079	xWIdODv0eTklJt3_A0	MTBP	27085	chr8:121530990:121531039:+	-0.130524	0.9135	7.27659	-3.33001	0.00148615	0.0115615	-2.10622
3120228	ETe7o7Q4QQXp8XopT0	AP2S1	1175	chr19:47342736:47342785:-	0.153826	1.11252	10.972	3.32763	0.00149691	0.0116379	-2.11299
670376	QrqXuuOv5NfXV_1QwI	RUSC1	23623	chr1:155300843:155300892:+	-0.162279	0.893612	9.25306	-3.32733	0.00149827	0.0116411	-2.11384
60102	B13ku4.JFejVTQUv_k	MAPKAP1	79109	chr9:128283830:128283879:-	0.158431	1.11607	8.73629	3.32639	0.00150253	0.0116669	-2.1165
60653	6Gifpt5a3U1X72oocQ	PRR7	80758	chr5:176883064:176883113:+	-0.16755	0.890354	7.32983	-3.32563	0.00150596	0.0116863	-2.11865
4260477	lPaGHeFyKO59K1QGvo	TSPYL2	64061	chrX:53117039:53117088:+	0.179355	1.13238	6.96189	3.32294	0.00151831	0.0117747	-2.12631
5420326	orrHujizeQhSePv9Ok	RTCA	8634	chr1:100750846:100750878:+,chr1:100752655:100752671:+	0.138394	1.10068	10.1717	3.32022	0.00153082	0.0118643	-2.13401
6350053	HoggJAr.qDmCqXT.p4	NUSAP1	51203	chr15:41672327:41672376:+	0.119536	1.08639	9.56209	3.3181	0.00154068	0.0119333	-2.14003
5560670	ltUXgXu7xQ5zmIIXpo	ALG1	56052	chr16:5127470:5127519:+	-0.153416	0.899119	7.53867	-3.31689	0.00154633	0.0119696	-2.14347
5360411	uh93uC0K.P9E4tSfkk	MBIP	51562	chr14:36768146:36768195:-	-0.163548	0.892827	8.71219	-3.31325	0.00156339	0.0120941	-2.15376
3290164	6QjqQdI6JJ8t0S.n7c	KLHL7	55975	chr7:23214347:23214396:+	0.142461	1.10379	7.32118	3.31252	0.00156687	0.0121135	-2.15585
360670	Q5RZftXQQnRVQ1fklI	RGS14	10636	chr5:176799255:176799304:+	-0.139343	0.907932	7.04928	-3.31195	0.00156953	0.0121265	-2.15744
4200743	oZ79tAkYqWXul8PXBo	NBEAL2	23218	chr3:47051095:47051144:+	-0.13339	0.911687	7.65227	-3.31164	0.001571	0.0121303	-2.15832
1030431	6qt7iLE7PMxCRBKn5E	ACSL1	2180	chr4:185676952:185677001:-	-0.177416	0.884286	7.74691	-3.31102	0.00157395	0.0121391	-2.16008
1770609	BqeAHlfqeH.jKU5flE	RPL7L1	285855	chr6:42854217:42854266:+	-0.162407	0.893533	10.5431	-3.31099	0.0015741	0.0121391	-2.16017
6650341	9oI3rP16XA9V_qKEqI	FCGR2B	2213	chr1:161647387:161647436:+	0.166307	1.12218	7.45021	3.30835	0.00158669	0.0122286	-2.16764
7400050	fIlLXtp6lfoae0v_RM	CCM2	83605	chr7:45115940:45115989:+	-0.19165	0.875604	10.9822	-3.30649	0.00159562	0.0122898	-2.1729
2320215	B6qKIV_gC13fVJ1494	NUP210	23225	chr3:13358038:13358087:-	-0.192731	0.874948	8.06275	-3.30367	0.00160923	0.012387	-2.18087
6650451	uiu.k7pTxbT6XuCT6E	MYCBP2	23077	chr13:77619234:77619283:-	0.188434	1.13953	10.5635	3.30278	0.00161359	0.0124128	-2.18341
6450138	c6IkYvL7LWn5rqnh9c	BCAP31	10134	chrX:152966072:152966121:-	0.105157	1.07561	10.5628	3.30256	0.00161465	0.0124133	-2.18402
6370273	91U5e5uZ9c.cqeoBHU	CTPS1	1503	chr1:41477935:41477984:+	-0.157096	0.896828	10.2422	-3.30093	0.00162257	0.0124665	-2.18862
2760390	9UTgOHzqo64nuHn_eE	NCOA3	8202	chr20:46285527:46285576:+	0.132001	1.09581	10.8688	3.30041	0.00162511	0.0124783	-2.19008
2140463	Ne9J0pEqkSSK.qCa3U	SLC37A1	54020	chr21:44001222:44001271:+	-0.132832	0.91204	7.14381	-3.29918	0.00163116	0.012517	-2.19356
6580129	Zru.f560RU466cd4o0	ADPRM	56985	chr17:10614245:10614294:+	-0.13638	0.909799	7.67165	-3.29824	0.00163579	0.0125448	-2.19622
7320414	6ldJd5TofYoY8REdZc	ZNF326	284695	chr1:90460801:90460832:+,chr1:90463669:90463686:+	0.131802	1.09566	7.49971	3.29754	0.00163922	0.0125633	-2.19818
6660152	BkTt5Qouv7Hnu.rE3I	KLHL12	59349	chr1:202860571:202860620:-	0.150503	1.10996	10.0493	3.29648	0.00164449	0.0125959	-2.2012
7040707	0Nwe7usF_bRonvLgYo	KIF1B	23095	chr1:10441578:10441627:+	-0.13275	0.912092	8.6092	-3.29312	0.00166121	0.0127162	-2.21068
20477	HnUXdppdF6XR59uXyc	HIC1	3090	chr17:1962252:1962301:+	-0.126281	0.91619	6.53418	-3.29291	0.00166226	0.0127164	-2.21127
3180424	luZeJI0NRS5AEqcGkU	PYCRL	65263	chr8:144686635:144686684:-	-0.140359	0.907293	6.47783	-3.29264	0.00166358	0.0127186	-2.21202
6060356	o5RKSV6hMoJ6iQoCrc	RPL13A	23521	chr19:49995167:49995216:+	0.156482	1.11457	11.5948	3.29243	0.00166465	0.012719	-2.21262
2340564	TlO74I4D6TS7Ia54_o	ARL5B	221079	chr10:18966366:18966415:+	0.15284	1.11176	6.69779	3.2922	0.00166579	0.0127198	-2.21326
6480349	xL515VdXgc.7nuzNHk	SSBP2	23635	chr5:80715854:80715903:-	-0.139891	0.907588	9.50348	-3.29156	0.00166901	0.0127366	-2.21507
6660047	NLIU3cle64CKxHYO.k	EMC1	23065	chr1:19544604:19544653:-	-0.143319	0.905434	8.3009	-3.28963	0.00167874	0.012803	-2.22052
5090019	iVUn96yffUlzHpFO4k	DPH2	1802	chr1:44437615:44437664:+	-0.145804	0.903876	7.03201	-3.28852	0.00168432	0.0128377	-2.22363
5960538	r5CoSql4cVLf4fs13U	RCSD1	92241	chr1:167675043:167675092:+	-0.129542	0.914121	8.47911	-3.28734	0.00169034	0.0128756	-2.22698
4200008	oGin.oV2hVNUdJQu38	ATG2A	23130	chr11:64662131:64662180:-	-0.117597	0.921722	7.21587	-3.28662	0.001694	0.0128956	-2.229
4610520	K0vg5eesn.U97onlvU	GCNT3	9245	chr15:59912059:59912108:+	-0.151577	0.900266	7.48618	-3.28622	0.001696	0.0128965	-2.23011
2480403	rAeQlJPFXqFPeNNdHo	RPL6	6128	chr7:63602319:63602368:-	0.128125	1.09287	12.6417	3.28618	0.0016962	0.0128965	-2.23022
5720398	6pTl3nUx.oCggV0unU	NDUFAF2	91942	chr5:60448663:60448712:+	0.154664	1.11316	10.7233	3.28332	0.00171085	0.013	-2.23828
5860020	3U_7QuQBxXpUCgqSIE	THUMPD3	25917	chr3:9426992:9427041:+	-0.12685	0.915829	7.1258	-3.28203	0.00171752	0.0130427	-2.24192
3800647	9CeiB62cSPGe6qxJIo	UGCG	7357	chr9:114695211:114695260:+	0.167813	1.12335	8.86155	3.28176	0.00171892	0.0130453	-2.24268
940431	ige7pCIl0RdHK5IiVI	CALU	813	chr7:128411190:128411239:+	0.117865	1.08513	8.63969	3.28083	0.00172372	0.0130737	-2.2453
6550133	W8tpJ0Dv6i5CA8pFUo	N4BP2L1	90634	chr13:32976191:32976240:-	-0.140551	0.907173	7.09598	-3.27969	0.00172961	0.0131104	-2.24849
580014	xfSgu0yR26HK.TqECk	C12orf43	64897	chr12:121441153:121441202:-	-0.137761	0.908929	8.05188	-3.27902	0.00173309	0.0131288	-2.25038
6420767	WVRHH3df0pXHiErjqA	SRSF9	8683	chr12:120899807:120899856:-	0.121545	1.0879	12.7932	3.27756	0.00174068	0.0131783	-2.25448
7160193	ijikS746pLhSEteIVI	AGFG2	3268	chr7:100162989:100163038:+	-0.13283	0.91204	7.1477	-3.27701	0.00174357	0.0131921	-2.25603
1240414	0u1pLInZ5I1qd4U4.o	GLRX2	51022	chr1:193074504:193074553:-	0.147708	1.10781	8.39766	3.27678	0.00174479	0.0131932	-2.25668
2120209	lOwwD4p1GilbtRNJ5I	ATP9B	374868	chr18:77138117:77138166:+	-0.135777	0.910179	6.68132	-3.27475	0.00175545	0.0132416	-2.26239
6480064	WooI8XIZOf1ISpv_nk	POLR1E	64425	chr9:37503183:37503232:+	-0.128719	0.914643	8.62453	-3.27528	0.00175267	0.0132416	-2.2609
3520156	BJz1WZHpIAd6LwpQ4I	CCT8	10694	chr21:30433636:30433685:-	0.112095	1.0808	13.38	3.27476	0.00175538	0.0132416	-2.26235
5490431	EpBIouKLnnsjhBdT3M	SAT1	6303	chrX:23803958:23804007:+	0.151325	1.11059	10.799	3.27514	0.00175339	0.0132416	-2.26129
4260152	0nfooGJAEgmuTF0iXo	TOMM40L	84134	chr1:161200088:161200137:+	-0.165824	0.891419	7.68208	-3.27452	0.00175663	0.0132424	-2.26302
3130358	ffegotKD9S96l6nurc	SNHG15	285958	chr7:45022770:45022819:-	-0.167441	0.890421	8.45788	-3.27253	0.00176717	0.0133138	-2.26862
6980300	c1XXqtNXUd4d4c6SSA	DHRS11	79154	chr17:34957124:34957173:+	-0.156849	0.896982	8.18282	-3.2713	0.00177371	0.013355	-2.27208
6760671	ikkteVS91wgA1nupIg	IVNS1ABP	10625	chr1:185275634:185275683:-	0.133343	1.09683	6.65817	3.27003	0.00178046	0.0133977	-2.27564
4230632	iqpSh3saSlIAinv7CM	BAG4	9530	chr8:38067922:38067971:+	0.153352	1.11215	7.03475	3.26909	0.00178546	0.0134272	-2.27827
5670440	03U10RfeX_151f8JSs	TNFRSF9	3604	chr1:7979976:7980025:-	-0.127497	0.915418	7.10204	-3.26824	0.00179005	0.0134535	-2.28067
4760209	KLWoEj1H3oEAr3T6pU	MMAA	166785	chr4:146576481:146576530:+	-0.138078	0.908729	6.74043	-3.26796	0.00179154	0.0134566	-2.28145
2340626	0Fcd9pVlJ3U3RH8Il0	TFB1M	51106	chr6:155579102:155579151:-	-0.113422	0.924393	9.51414	-3.26719	0.00179566	0.0134794	-2.2836
6900612	x0pE0_gxKCyV5F5S4k	DSTN	11034	chr20:17588359:17588408:+	0.153311	1.11212	9.55123	3.26338	0.0018163	0.0136261	-2.2943
1090136	cTfelfJ65R9XXukNUs	IDH3G	3421	chrX:153051499:153051548:-	0.148622	1.10851	6.56989	3.26147	0.00182672	0.013696	-2.29966
5700112	H4kKbSKec_f3ivwu1U	AVL9	23080	chr7:32623517:32623566:+	-0.136076	0.909991	7.31021	-3.26113	0.00182855	0.0137014	-2.3006
610451	xYf1Y2UpKL93a4cc2c	HIST2H2AA4	723790	chr1:149822628:149822677:+	0.151094	1.11041	10.7156	3.2606	0.00183143	0.0137147	-2.30207
5810068	0umgul1FX1e.sDPe6I	SIPA1	6494	chr11:65418304:65418353:+	-0.317998	0.802182	9.13324	-3.25959	0.00183702	0.0137379	-2.30492
10184	lvd6ulp_eda.qe3xTA	EXTL3	2137	chr8:28610872:28610921:+	-0.1553	0.897946	7.29917	-3.2598	0.00183584	0.0137379	-2.30432
940736	6SgeqFCJdUPlcHXtPo	ARMC8	25852	chr3:138015664:138015713:+	0.127607	1.09248	6.64348	3.25944	0.00183784	0.0137379	-2.30534
7320196	9nUnunEGyr.zEIAMC4	RPS2	6187	chr4:144270402:144270451:-	0.155303	1.11366	8.88838	3.25836	0.00184377	0.0137739	-2.30836
6250019	Hfq3fFmIeIpILSVg5c	SHC1	6464	chr1:154935010:154935059:-	0.19143	1.1419	9.07341	3.25798	0.00184585	0.0137812	-2.30941
7510553	TkhNXVDflREeILB2ic	TCEANC2	127428	chr1:54565058:54565107:+	-0.137418	0.909145	7.09211	-3.25777	0.00184701	0.0137816	-2.31
780358	x_3fmudOO7qkRoKT54	RAB11A	8766	chr15:66181561:66181610:+	-0.152796	0.899505	10.8075	-3.25683	0.00185225	0.0138123	-2.31265
4010546	QeCHl6CqWZu705cxjA	PDCD2	5134	chr6:170891165:170891214:-	0.128418	1.09309	9.35991	3.25515	0.00186156	0.0138734	-2.31735
1410010	oE_LVdXl_vD4dEUnuY	PDLIM1	9124	chr10:96997512:96997561:-	0.128919	1.09347	11.0847	3.24898	0.00189619	0.014123	-2.3346
780041	rF_OsGdzev_rv.Tv8k	LAMP2	3920	chrX:119570505:119570554:-	-0.136378	0.909801	10.4069	-3.24844	0.00189924	0.0141373	-2.3361
4860437	fSkt7uvEmVdLvTdSSI	ZMYND19	116225	chr9:140476807:140476856:-	-0.135305	0.910477	8.78079	-3.24695	0.00190772	0.0141919	-2.34027
1340470	HWkeCk5Je2ki7fBFI4	CECR5	27440	chr22:17618499:17618548:-	-0.182738	0.88103	10.1052	-3.24653	0.00191007	0.0142009	-2.34142
6650561	ZWgkQIEuQV4B2174gA	ZNHIT3	9326	chr17:34842797:34842810:+,chr17:34848657:34848692:+	-0.156525	0.897184	8.7126	-3.24277	0.00193163	0.0143526	-2.35193
1580538	EzsLgUzq4l3n91eEmc	AL133627	NA	chr3:133871855:133871904:-	0.142072	1.10349	6.72272	3.24239	0.00193385	0.0143604	-2.353
830022	Q5L55.sSK8eQwKC6PQ	SLC12A2	6558	chr5:127525311:127525360:+	-0.136171	0.909931	7.07402	-3.24155	0.00193866	0.0143876	-2.35532
3830661	9UP1Tu9VIjPe74RJy0	BX090227	NA	chr19:43993605:43993654:-	-0.137676	0.908982	6.61508	-3.23527	0.00197529	0.0146506	-2.37283
2640255	NK5wL4GJ4qM4FFLUIM	RPS3A	6189	chr7:94324345:94324394:-	0.176846	1.13041	9.05503	3.23339	0.00198642	0.0147244	-2.37809
7000356	ECX53vu175ad6X17h4	RXRA	6256	chr9:137332214:137332263:+	-0.158219	0.89613	8.97778	-3.23204	0.00199443	0.014775	-2.38185
6280414	xQox.DNS5a9IdFzukU	ATP7A	538	chrX:77304933:77304982:+	-0.146728	0.903297	7.4576	-3.23112	0.00199985	0.0148063	-2.38439
6270553	6h9R5TXVCqVA9.S6cU	CXCL10	3627	chr4:76942608:76942657:-	-0.144328	0.904801	9.64687	-3.23087	0.00200139	0.0148089	-2.38511
7200731	HfEV6SCoiA7v_q6sHA	KBTBD6	89890	chr13:41702293:41702342:-	0.127362	1.09229	6.80302	3.23046	0.00200381	0.0148179	-2.38624
2970563	xrFTlV5XZeg0u8eTeM	MAP7D1	55700	chr1:36646366:36646415:+	-0.175339	0.88556	10.724	-3.22885	0.00201342	0.014848	-2.39071
2000767	xFNdFtF1Sp3shSSQfc	KLHL36	79786	chr16:84695760:84695809:+	-0.129997	0.913834	8.35414	-3.22956	0.00200918	0.014848	-2.38874
4880129	KaEk6CO7nenaMIjqE0	TOMM7	54543	chr7:22852703:22852752:-	0.131982	1.0958	13.7705	3.22878	0.00201386	0.014848	-2.39092
990730	WlF1W79QtJ.XkIIDXo	FOXM1	2305	chr12:2967159:2967208:-	0.156824	1.11483	8.14393	3.22914	0.00201169	0.014848	-2.38991
2100368	iq.jDdUtfLAj4iKeiQ	GOLT1B	51026	chr12:21670615:21670664:+	0.174097	1.12826	7.36624	3.229	0.00201253	0.014848	-2.3903
3830767	fFOqjSVyCe0cTdQaGQ	LOC400958	NA	chr2:65132137:65132186:-	-0.139974	0.907535	7.18692	-3.22821	0.00201724	0.0148641	-2.39249
5560086	u7WvHH6UUZJfp1xJUA	RIPK1	8737	chr6:3115185:3115234:+	-0.13453	0.910966	7.39189	-3.22703	0.00202436	0.0149025	-2.39578
7400209	isZZU7l7ogiK9e6pIQ	RPL23AP82	284942	chr22:51222450:51222499:+	-0.113151	0.924566	6.95202	-3.22695	0.00202485	0.0149025	-2.396
7330504	iVuivpNStGUijhj780	BCL11A	53335	chr2:60773150:60773199:-	-0.129542	0.914122	6.76948	-3.22619	0.00202945	0.0149275	-2.39813
7560048	fRF7LHfVT9d4R05IOI	ASF1A	25842	chr6:119229729:119229778:+	-0.118998	0.920827	9.1019	-3.22424	0.0020412	0.0150051	-2.40353
1500762	H55X9ekqeui31dAk5c	HMCES	56941	chr3:129023910:129023959:+	0.182893	1.13516	9.21548	3.22375	0.00204423	0.0150184	-2.40491
6370113	xeuXop_JAdoA4PK_.k	ALG5	29880	chr13:37524070:37524119:-	-0.175481	0.885472	9.5888	-3.22197	0.00205507	0.0150891	-2.40986
2850576	N5Z.oRQR1fdUq05Kjc	SEMA4A	64218	chr1:156147223:156147272:+	-0.179748	0.882857	9.55867	-3.2194	0.00207081	0.0151957	-2.41699
3290669	9s.Lqg6Ai_V__QsOCU	SREK1	140890	chr5:65476326:65476375:+	0.128017	1.09279	7.51563	3.2185	0.00207635	0.0152274	-2.41949
2810408	lfhIT13jgQLlUu.qAk	GEN1	348654	chr2:17962868:17962917:+	0.114496	1.0826	6.95241	3.21684	0.00208661	0.0152936	-2.42409
4900605	ofV4JCIczpfS5Ah9IU	AMMECR1L	83607	chr2:128619311:128619360:-	0.148666	1.10854	7.4808	3.21372	0.00210601	0.0154267	-2.43274
130048	rp3Veu6XldX_H6r_f8	KIAA1958	158405	chr9:115422462:115422511:+	-0.105835	0.929267	6.56215	-3.21339	0.00210806	0.0154326	-2.43365
20347	r.ui12ehCute2jlxmQ	TRADD	8717	chr16:67190463:67190512:-	-0.180696	0.882277	7.60293	-3.20974	0.00213103	0.0155916	-2.44378
6370594	TVEk14MWHF30fnAknA	PPAPDC2	403313	chr9:4664855:4664904:+	-0.141751	0.906418	7.60181	-3.20911	0.00213501	0.0156115	-2.44552
6110095	xSj4keD1CdR6T9LeG4	CCDC15	80071	chr11:124873782:124873831:+	0.156449	1.11454	7.86527	3.20819	0.00214083	0.0156449	-2.44807
1820133	65m0l6Bqfj55Xwe73g	DDX31	64794	chr9:135469872:135469921:-	-0.158098	0.896206	8.30672	-3.20622	0.0021534	0.0157275	-2.45353
150154	luXrlKxGtd92RpDlug	ABHD17A	81926	chr19:1881234:1881247:-,chr19:1880079:1880114:-	-0.195413	0.873323	7.82918	-3.20566	0.00215692	0.0157439	-2.45506
3520164	uKfdn67SvtE7hR7kOY	BEND6	221336	chr6:56891880:56891929:+	0.111375	1.08026	7.24943	3.20471	0.002163	0.015779	-2.45769
5720458	xfGaEbncS_h_eUqCkM	ASB3	51130	chr2:53992644:53992693:-	0.124107	1.08983	8.1546	3.20424	0.00216606	0.015792	-2.45901
7100554	idIHs_6NWi.VUDU3E0	MSANTD2	79684	chr11:124637168:124637217:-	0.152706	1.11165	7.50398	3.20217	0.00217933	0.0158795	-2.46471
4250706	W4iXQbobrQsYi6V4aI	KLC1	3831	chr14:104145798:104145847:+	-0.137154	0.909311	8.25576	-3.20125	0.00218534	0.0159139	-2.46729
7650484	iFNbcfF1falCRFSiB4	CCT3	7203	chr1:156280741:156280767:-,chr1:156280458:156280480:-	0.132756	1.09639	11.9095	3.20085	0.00218793	0.0159234	-2.46839
6280040	EXip4AaIqDqIfjPwkk	YWHAG	7532	chr7:75956768:75956817:-	0.188749	1.13977	8.08531	3.19837	0.00220402	0.0160311	-2.47524
5340725	6mOlCnvwmEer6AR_nc	DYNLRB2	83657	chr16:80584460:80584509:+	0.112429	1.08105	6.70045	3.19673	0.00221474	0.0160997	-2.47977
2490593	i5G1vP0uH61bq3JfVU	COL7A1	1294	chr3:48601677:48601726:-	0.133397	1.09687	6.54116	3.19408	0.00223219	0.016217	-2.48709
4730204	cRXyV9IwlyUsTP0kSk	FCRLB	127943	chr1:161697721:161697770:+	0.142583	1.10388	8.29021	3.19167	0.00224815	0.0163234	-2.49375
2470215	fHv1pXoog4qKIq.3OE	NDST1	3340	chr5:149937430:149937479:+	-0.118968	0.920846	6.82705	-3.19146	0.00224953	0.0163239	-2.49432
3850392	HeFF4QnlGqB5J.54Mk	TMEM192	201931	chr4:166000706:166000755:-	-0.126329	0.91616	7.54403	-3.19086	0.00225353	0.0163434	-2.49598
7150162	QPUkfi_7ukkk.i1ODk	MRPS25	64432	chr3:15090158:15090207:-	-0.140988	0.906898	7.70586	-3.19038	0.00225672	0.016357	-2.4973
1850048	6eSeK.zUehE.u7iBys	KDM4D	55693	chr11:94732342:94732391:+	-0.144566	0.904652	6.49257	-3.1891	0.00226523	0.0164091	-2.50081
4250044	6VFFOVTnR6dP36ip8g	C1orf91	NA	chr1:32680103:32680152:-	-0.123079	0.918226	6.54731	-3.18807	0.00227219	0.0164499	-2.50368
3310301	QrnhBSrkogQrIUuKSA	YBX1	4904	chr1:43162851:43162900:+	0.126806	1.09187	13.1959	3.1878	0.00227399	0.0164533	-2.50442
6560148	xBeblElWXV5eiRH8g8	TCEB3	6924	chr1:24086214:24086263:+	-0.160666	0.894612	9.00772	-3.18718	0.00227814	0.0164737	-2.50612
1690025	upIKAEk53O76LTgjt4	MCTS1	28985	chrX:119744874:119744923:+	0.194652	1.14445	8.63369	3.18645	0.00228304	0.0164995	-2.50812
2230377	lOp26pqOoSpGp3SAMA	TELO2	9894	chr16:1560392:1560441:+	-0.196581	0.872616	7.527	-3.18403	0.00229941	0.0165995	-2.51479
4060095	E0S1flzu6SLtUlI7uU	CD84	8832	chr1:160516310:160516359:-	-0.13015	0.913736	7.24007	-3.18401	0.00229954	0.0165995	-2.51484
7400689	6uVd7N.4guaDK_fcUU	GID8	54994	chr20:61579735:61579784:+	-0.136856	0.909499	9.94009	-3.18334	0.0023041	0.0166227	-2.51669
2490754	WaoAUj3_TepXcePvAo	MAP1LC3B	81631	chr16:87438024:87438073:+	0.136571	1.09929	9.10633	3.18194	0.00231363	0.0166818	-2.52055
940706	fueRH8SSfX9.U6R5cs	AP1S2	8905	chrX:15844477:15844526:-	0.11713	1.08458	11.3458	3.18154	0.0023164	0.0166921	-2.52166
3180348	ryiHh7i56cAlerrinQ	SCYL3	57147	chr1:169822655:169822704:-	-0.129724	0.914006	7.27871	-3.18106	0.00231965	0.0167058	-2.52297
6510026	ci1cCkknQo6R0jdTpU	IL23A	51561	chr12:56733879:56733928:+	-0.123495	0.917961	6.65352	-3.17783	0.00234186	0.016856	-2.53186
610239	KSv6Kq3UpVM.nvDL6E	IKZF2	22807	chr2:213865928:213865977:-	0.130329	1.09454	7.56103	3.17723	0.00234601	0.016876	-2.53351
3170669	il453eMnuUwufuKz_Q	REV1	51455	chr2:100017641:100017690:-	0.116559	1.08415	8.39857	3.17628	0.00235263	0.0169139	-2.53614
2360022	3RWnpdHnzPCnXVB3T8	RAB24	53917	chr5:176728343:176728392:-	-0.134648	0.910892	6.82554	-3.17564	0.00235701	0.0169356	-2.53788
1780369	WjhjsVJ9RlTpxSiCu0	CRYBB2	1415	chr22:25853295:25853344:+	0.152108	1.11119	8.47486	3.17517	0.00236034	0.0169496	-2.5392
4920129	EdUoLS4_3.6n1XUChc	RTN3	10313	chr11:63527057:63527106:+	0.112176	1.08086	8.66641	3.16907	0.00240307	0.0172466	-2.55593
2120097	6H7A4Pgm0oUVl6UbmY	CHAF1A	10036	chr19:4443296:4443345:+	-0.152335	0.899793	7.25283	-3.16844	0.00240755	0.0172687	-2.55767
630167	0B7ko6J3jAmRCudASk	SDCBP	6386	chr8:59490682:59490731:+	0.135207	1.09825	8.29808	3.16765	0.00241316	0.017299	-2.55984
1740392	Be0y75.fl7XnC.8fno	COMMD10	51397	chr5:115628459:115628508:+	0.142516	1.10383	9.7322	3.1669	0.00241847	0.017327	-2.56189
10133	c12lTe1Ndd1OQue.qQ	SLC9A1	6548	chr1:27425430:27425479:-	-0.186348	0.878827	8.49047	-3.16461	0.00243482	0.0174341	-2.56818
7330131	0lsEgje4Io66.kXvXg	GXYLT1	283464	chr12:42476025:42476074:-	0.123039	1.08903	7.87899	3.16309	0.00244575	0.0175023	-2.57235
1070279	3ei61vdFFfSfqxERIo	DLK2	65989	chr6:43418177:43418226:-	-0.128492	0.914787	6.81064	-3.16168	0.00245593	0.017565	-2.57622
3120743	0j14cFXd8icSYnk8Uk	LAMP2	3920	chrX:119570970:119571019:-	-0.124728	0.917177	9.7687	-3.15967	0.00247044	0.0176586	-2.58172
6660767	Hn0IeeAkNS_de5yOsk	SLC35A3	23443	chr1:100488695:100488744:+	0.119813	1.08659	8.50686	3.15856	0.00247851	0.0176953	-2.58476
7160674	Hn5zwArwilK8VFLX5E	UBQLN1	29979	chr9:86275114:86275163:-	0.127395	1.09232	10.6542	3.15838	0.00247985	0.0176953	-2.58526
4780414	ElCmqFweuEPiXfh6x0	RPL32	6161	chr3:12876942:12876991:-	0.133532	1.09698	7.86626	3.15851	0.00247891	0.0176953	-2.58491
5900441	6pdFLd.d.Xn0VeQ4lA	NSFL1C	55968	chr20:1423056:1423105:-	-0.135816	0.910155	7.83418	-3.15681	0.00249128	0.0177666	-2.58955
5220767	ciuyoP_Xl9eSF4np.o	FLNB	2317	chr3:58157633:58157682:+	0.128633	1.09326	7.80879	3.15522	0.00250297	0.0178398	-2.59391
3520048	3K_gKEclF7u5HgNOxk	FXR1	8087	chr3:180632591:180632640:+	0.120461	1.08708	6.48349	3.15381	0.00251331	0.0179032	-2.59776
2100411	l1XUoFCi6V1K6SRwoQ	CDK2AP2	10263	chr11:67274242:67274291:-	0.168352	1.12377	7.93734	3.15237	0.00252401	0.0179691	-2.60171
870176	NOZsFtdX_tKnMVBehc	TFG	10342	chr3:100467314:100467363:+	0.0997306	1.07157	11.0419	3.15136	0.00253151	0.0180121	-2.60448
2070735	uo7X14jW5zeT4oD6u8	STAG3	10734	chr7:74993902:74993951:+	-0.17729	0.884363	8.17198	-3.14943	0.00254588	0.018104	-2.60976
6660768	xRxSigyQS1ld1tdzgU	IRF2BP2	359948	chr1:234743251:234743300:-	-0.167744	0.890233	7.96904	-3.14757	0.00255978	0.0181925	-2.61483
1940064	9XicfvZfe5tFCw3r00	PHACTR4	65979	chr1:28826533:28826582:+	-0.120465	0.919891	10.0651	-3.14643	0.00256834	0.0182366	-2.61794
4560064	i7k.0Xiv1eTV5LlAlU	GLB1	2720	chr3:33038376:33038425:-	-0.112505	0.924981	9.63769	-3.14635	0.00256893	0.0182366	-2.61816
2260446	ln3dLd7f4M3g73pX0E	CACNB4	785	chr2:152694529:152694578:-	0.132547	1.09623	7.03271	3.14498	0.00257926	0.0182995	-2.6219
7000551	TRavR7X7qnoiOpMLSg	ARAP1	116985	chr11:72396407:72396456:-	-0.129373	0.914229	7.01302	-3.14472	0.00258123	0.018303	-2.62261
60370	Zoepovd9IWPXMd3_Ek	MPHOSPH8	54737	chr13:20246027:20246076:+	-0.12314	0.918187	8.73454	-3.1443	0.00258445	0.0183153	-2.62377
5390259	fqm1HUATNFIuEH0ldI	ZSCAN26	7741	chr6:28245856:28245905:+	0.147335	1.10752	7.37582	3.14349	0.00259057	0.0183483	-2.62597
6130538	NlPOhPKzVBMFN6Lu1I	PFN2	5217	chr3:149683102:149683151:-	0.129595	1.09399	7.38447	3.14223	0.00260016	0.0184057	-2.62942
2710672	30lFP5EIRUkeAtWeUo	KIAA2013	90231	chr1:11980302:11980351:-	-0.141871	0.906343	8.62631	-3.14056	0.00261293	0.0184856	-2.63398
6560142	BSgrNJeuhjN3Y7dkuE	LMBRD2	92255	chr5:36105170:36105176:-,chr5:36104166:36104208:-	0.101779	1.0731	6.96497	3.13504	0.00265543	0.0187755	-2.64901
130670	rSVF0c656siqMXq9wU	ZDHHC5	25921	chr11:57468503:57468552:+	-0.151158	0.900527	8.78431	-3.13353	0.00266724	0.0188483	-2.65314
6200753	lDihIgXSu985y5_eLk	SWAP70	23075	chr11:9773105:9773154:+	-0.122926	0.918323	11.0811	-3.13291	0.00267207	0.0188717	-2.65482
6650564	ZfEgo719KKCSRwCR3g	RPS27	6232	chr1:153964143:153964152:+,chr1:153964541:153964580:+	0.156237	1.11438	12.0258	3.1327	0.00267365	0.0188721	-2.65537
2470753	9cjXNKOKJJJUqft6NI	BBS4	585	chr15:73030562:73030611:+	-0.12659	0.915994	7.3139	-3.12912	0.00270181	0.01906	-2.66513
6450681	BXinnhv4RSpSyIuV.4	DLST	1743	chr14:75370228:75370277:+	0.134446	1.09767	8.87231	3.12226	0.00275649	0.0194347	-2.68379
2140066	rQdHl56Cd7qDSOAfio	PRKAG1	5571	chr12:49396594:49396643:-	-0.122462	0.918619	8.74945	-3.12011	0.00277382	0.0195458	-2.68962
2570091	lqu3kUXqCMkQpcOK0U	PHF19	26147	chr9:123618111:123618160:-	-0.177917	0.883978	8.44787	-3.11965	0.00277758	0.0195612	-2.69088
1980452	iUrr4h.ivrYnVAIpwk	C7orf61	402573	chr7:100061171:100061220:-	0.146131	1.1066	6.41452	3.11923	0.00278099	0.0195741	-2.69202
2810687	uBEr6SlLdpLYiUlDI4	LRRC14	9684	chr8:145750422:145750471:+	-0.151897	0.900066	7.47843	-3.11719	0.00279751	0.0196681	-2.69754
3060128	EEbT6Knmz_wMl450.o	CHSY1	22856	chr15:101716049:101716098:-	-0.132981	0.911945	9.69192	-3.11727	0.00279691	0.0196681	-2.69733
580598	Z56L7qk1dQpeHV.Rxc	ANKZF1	55139	chr2:220101048:220101097:+	-0.126594	0.915992	7.46264	-3.11652	0.00280298	0.0196843	-2.69935
7330546	37nlIB7JBd7vfIpEe8	MED8	112950	chr1:43850231:43850280:-	0.126993	1.09202	7.48632	3.11671	0.00280145	0.0196843	-2.69884
1430008	f4p1dUF41AJS3Si.FU	RNF26	79102	chr11:119207685:119207734:+	-0.150111	0.901181	7.68022	-3.11557	0.00281076	0.0197278	-2.70193
4590537	uowgdu3Xi4rJl1TedU	ERAL1	26284	chr17:27187955:27188004:+	-0.142893	0.905701	10.0013	-3.11353	0.00282756	0.0198344	-2.70748
5490053	ZiEgj4Jf5SU9.V._fU	DLEU1	10301	chr13:50678974:50679023:+	0.150288	1.10979	8.77515	3.1125	0.00283605	0.0198827	-2.71026
5260070	0Vb3Klul.liHskiAGw	HES4	57801	chr1:934356:934405:-	-0.143644	0.90523	7.69461	-3.11075	0.00285053	0.019973	-2.715
5490750	6MXulVREHiVOeOixXg	RELA	5970	chr11:65422012:65422061:-	-0.156161	0.89741	7.26965	-3.11045	0.00285303	0.0199793	-2.71582
4920189	WXVLs95PtfFcjSVfe4	C18orf54	162681	chr18:51907657:51907706:+	0.112177	1.08086	7.32811	3.10886	0.00286622	0.0200603	-2.72011
7200561	rpMDt6JQX6S8ySiBHs	OTUD1	220213	chr10:23730767:23730816:+	0.143526	1.1046	7.14009	3.10803	0.00287316	0.0200976	-2.72236
1070139	WX1AXj01QHe4r.3UuU	DNHD1	144132	chr11:6541775:6541824:+	0.119886	1.08665	6.46446	3.10749	0.0028777	0.020118	-2.72383
7000379	fSoszfe6.4KK4vezuU	USP38	84640	chr4:144142325:144142374:+	0.141387	1.10296	9.73422	3.10705	0.0028814	0.0201284	-2.72502
4070600	r5eFFx7DkgkfinTfkQ	ZNF654	55279	chr3:88190105:88190154:+	0.146595	1.10695	7.61909	3.10693	0.00288243	0.0201284	-2.72536
1400309	9.FHntCUSV_lFMalNc	ZFAND3	60685	chr6:38121913:38121962:+	0.153602	1.11234	7.92927	3.10479	0.00290039	0.0202424	-2.73114
1240286	cbLX7qElLrSO5JdKIw	ZNF350	59348	chr19:52468208:52468257:-	-0.0980228	0.934313	6.9311	-3.10262	0.00291881	0.0203595	-2.73702
5360221	ZnOgng5aGckS.H.1f0	VBP1	7411	chrX:154467403:154467452:+	0.117139	1.08458	11.4716	3.10218	0.0029225	0.0203722	-2.7382
5570427	Zt6SoeDheO0j8j316o	GLS	2744	chr2:191830067:191830116:+	0.149085	1.10887	8.64489	3.10201	0.00292391	0.0203722	-2.73865
7380689	ueYvkyegvQ50tcX6dU	RPL22	6146	chr1:6245559:6245608:-	0.11158	1.08041	11.8037	3.10104	0.00293225	0.0204188	-2.74129
6250184	f76JEpVKfXlKlWPffM	FAM78A	286336	chr9:134133673:134133722:-	-0.122383	0.918669	6.65616	-3.09988	0.0029421	0.0204759	-2.74441
4670020	TWn13iT2Ol8kXTQlJE	NIPA2	81614	chr15:23005566:23005615:-	-0.106926	0.928564	11.4998	-3.09813	0.00295712	0.020569	-2.74915
6110301	lSSXw3Ew99N2UPSWSU	KDELC2	143888	chr11:108343206:108343255:-	-0.15211	0.899933	8.1856	-3.09747	0.00296278	0.0205968	-2.75093
7400619	cU5QypeO3XyAF2SSAU	SPATA5L1	79029	chr15:45710789:45710838:+	-0.145647	0.903974	9.04718	-3.0968	0.00296857	0.0206255	-2.75274
6020152	Kf_fSnCJ5dnf7VVPKM	SH3KBP1	30011	chrX:19554036:19554085:-	0.16359	1.12007	11.7028	3.09511	0.00298315	0.0207152	-2.7573
1240360	rqhJL.VL.pSktCX8Ek	MRPL52	122704	chr14:23304139:23304188:+	0.147484	1.10764	9.34481	3.09415	0.00299149	0.0207615	-2.75989
5910301	fdpVJc.Vl1P479Sv9A	PEX10	5192	chr1:2336323:2336372:-	-0.164217	0.892413	8.61314	-3.09343	0.00299772	0.0207932	-2.76183
5270315	ijr3_u2e1cG0THr6uE	WDR12	55759	chr2:203748921:203748921:-,chr2:203748416:203748464:-	-0.100941	0.932425	10.8315	-3.09252	0.00300565	0.0208365	-2.76428
6330438	oIvgZd1ylHEB4VdJKk	PLXNB1	5364	chr3:48445384:48445433:-	-0.148053	0.902468	6.71421	-3.0921	0.0030093	0.0208502	-2.76541
780762	x_SINIdf9SpdJ1dS64	CSNK1D	1453	chr17:80202349:80202398:-	-0.202606	0.868979	9.3994	-3.09177	0.00301224	0.0208589	-2.76632
7400358	flF.5cUMfrsCCDV01U	NSA2	10412	chr5:74069738:74069787:+	0.108674	1.07824	12.7469	3.08539	0.0030685	0.0212366	-2.78352
4830504	3rfEl9QDB1L6kVOJyg	PGM2	55276	chr4:37864194:37864243:+	-0.130205	0.913701	8.53271	-3.08451	0.00307627	0.0212785	-2.78587
2810678	TrknS6COOEFIITicKs	PRPF4B	8899	chr6:4063307:4063354:+	-0.134146	0.911209	6.68102	-3.08253	0.00309399	0.0213892	-2.7912
4260398	l86KKaV68d6KCSKc6A	HNRNPA1	3178	chr12:54676867:54676916:+	0.15324	1.11206	7.31546	3.08195	0.00309918	0.0214131	-2.79276
3170519	BU.XuUg0edz1MW5Too	HARS2	23438	chr5:140078793:140078842:+	-0.120145	0.920095	9.79718	-3.08071	0.00311038	0.0214786	-2.79611
460167	T1AxJP6SKdGKVKg13o	CTAGE5	4253	chr14:39788473:39788495:+,chr14:39796068:39796094:+	0.153994	1.11265	6.56143	3.07904	0.00312542	0.0215704	-2.80059
1030768	BTijB9flXneyUXX6RY	LDLRAP1	26119	chr1:25895087:25895136:+	-0.136058	0.910002	6.63433	-3.07804	0.00313446	0.0216126	-2.80328
5420593	9VPpSDUSERcJe6R6hI	ZDHHC3	51304	chr3:44967026:44967075:-	0.134184	1.09747	7.71792	3.07798	0.00313501	0.0216126	-2.80344
6860148	9qgUJee58TSTegh.Xc	SLC9A6	10479	chrX:135128861:135128910:+	-0.111567	0.925582	8.40028	-3.07754	0.00313901	0.0216281	-2.80463
520747	QXHXEuX5PWyedLE8FQ	AK097900	NA	chr5:76369610:76369659:-	-0.116346	0.922521	8.47907	-3.07704	0.00314359	0.0216477	-2.80598
7400100	fpfXCUxULETMkT9FQo	SUOX	6821	chr12:56398909:56398958:+	-0.122648	0.9185	7.35015	-3.07662	0.00314743	0.0216622	-2.80712
7050195	c2hJ6lqJ5mVKLt5XGY	F8A1	8263	chrX:154114798:154114847:+	-0.105564	0.929442	6.60541	-3.07606	0.00315253	0.0216852	-2.80862
1070541	WXUko661GIuCLiUlfc	MYH3	4621	chr17:10532914:10532924:-,chr17:10531958:10531996:-	-0.131387	0.912953	6.49805	-3.07561	0.00315657	0.021689	-2.80981
6900731	KiUc6s0n6i6UyOFk.U	ZNF436	80818	chr1:23686410:23686459:-	0.138738	1.10094	6.53576	3.07568	0.003156	0.021689	-2.80964
6180592	uphFflQno.5IXrKbiM	BC067908	NA	chr19:1875033:1875082:-	-0.11719	0.921981	7.76652	-3.07531	0.00315931	0.0216958	-2.81062
6020228	ThXoftPP7eqpHq4J4I	GMPPB	29925	chr3:49759063:49759112:-	-0.167852	0.890167	7.70765	-3.07354	0.00317554	0.0217876	-2.81537
5670577	i0tCqdR4fXKV7D8FLc	TSPAN31	6302	chr12:58141872:58141921:+	-0.15832	0.896068	9.12167	-3.07347	0.00317619	0.0217876	-2.81556
4220731	QXkwQR6l98HAOdFHyU	P4HA1	5033	chr10:74767278:74767327:-	0.190833	1.14142	8.50341	3.07177	0.0031919	0.0218833	-2.82014
3870497	QiF7uBz4gjaBJ18d4o	FUT8	2530	chr14:66209496:66209545:+	0.138225	1.10055	8.6948	3.07138	0.00319541	0.0218953	-2.82117
7150324	6xSHWEQ6lFFLuEkoTU	LRMP	4033	chr12:25260958:25261007:+	-0.123564	0.917917	11.2945	-3.06981	0.00320995	0.0219828	-2.82538
1170554	fue9R36dSSFR7VIAl4	NAT10	55226	chr11:34168259:34168308:+	-0.195032	0.873554	10.7961	-3.06782	0.00322853	0.0220978	-2.83074
6110541	EUocn.7lOLyU616FSQ	ZNF260	339324	chr19:37001750:37001799:-	0.127853	1.09267	7.78563	3.06709	0.00323526	0.0221317	-2.83268
50274	N0qXoC3fUvTSrLIXtI	MRFAP1L1	114932	chr4:6709571:6709620:-	-0.136868	0.909491	10.5733	-3.06416	0.0032628	0.0222955	-2.84055
3290632	r15IF8h27PCxjxUkfk	POU2F1	5451	chr1:167395363:167395412:+	0.136355	1.09912	7.80754	3.06418	0.00326262	0.0222955	-2.84049
6650121	uA3tbyul.XzeK7LrcE	CNST	163882	chr1:246830339:246830388:+	0.157054	1.11501	9.69049	3.06261	0.00327737	0.0223828	-2.84468
6400703	T6X0eHecrrlePvpOuI	KCNMB3	27094	chr3:178960837:178960886:-	-0.136971	0.909426	7.1063	-3.05957	0.00330624	0.0225675	-2.85282
3360220	Kmg0Xg4gipHWfoujj4	RMND1	55005	chr6:151726875:151726924:-	-0.146503	0.903438	7.68684	-3.05894	0.00331231	0.0225965	-2.85453
5290246	cR9RTs8Qt_FTV7bB1I	XPR1	9213	chr1:180854938:180854987:+	-0.115876	0.922822	8.9852	-3.05835	0.00331798	0.0226228	-2.85611
7570630	BaKgeSohQfPyJg_hOg	PEG10	23089	chr7:94298638:94298687:+	0.123941	1.08971	6.951	3.058	0.0033213	0.022633	-2.85704
5690520	3wXvaWQgkiWbRokoQo	CHMP6	79643	chr17:78965724:78965773:+	-0.126107	0.916301	7.02325	-3.05556	0.00334478	0.0227804	-2.86358
150070	EdGElS4qU4brRMOE7o	WDR33	55339	chr2:128522503:128522552:-	0.12803	1.0928	7.9104	3.05422	0.00335765	0.0228556	-2.86714
3450600	ZmerQkhARYggpS7rBc	DYNC1H1	1778	chr14:102516493:102516535:+,chr14:102516772:102516778:+	0.138492	1.10075	8.60859	3.05312	0.00336831	0.0229155	-2.87008
990288	rSd7BdW_bQtwFCPO4c	FHL2	2274	chr2:105977308:105977357:-	-0.132927	0.911979	8.68658	-3.05152	0.00338386	0.0230088	-2.87436
940725	0SUKoATp33nUAB4qrU	NFATC1	4772	chr18:77227852:77227901:+	0.158755	1.11632	6.94018	3.05034	0.0033954	0.0230746	-2.87752
3460278	HUiJehNKh.5USROEWE	GUCD1	83606	chr22:24936582:24936631:-	-0.142749	0.905791	10.6902	-3.04751	0.00342318	0.0232507	-2.88508
6180056	9K1yu4XjFFFf7pJFqc	TOR1B	27348	chr9:132573181:132573230:+	-0.116416	0.922476	7.61511	-3.04601	0.00343793	0.0233254	-2.88907
6380465	ToSXz7j4Dn7K97lD.U	SS18	6760	chr18:23596289:23596338:-	0.138351	1.10065	9.98625	3.04603	0.00343782	0.0233254	-2.88903
6760026	ln_0IgkUkhdwged3Ck	LRRC57	255252	chr15:42835014:42835063:-	-0.120611	0.919798	7.19515	-3.04478	0.00345011	0.0233952	-2.89234
2320400	x8exISAAeI7JV3XoLk	SLC25A13	10165	chr7:95749801:95749850:-	-0.125742	0.916533	8.52362	-3.04311	0.00346677	0.0234825	-2.89681
7570181	QL7MM5_wKeKuJ7N6OU	MCM10	55388	chr10:13253010:13253059:+	0.143786	1.1048	9.82555	3.04328	0.00346507	0.0234825	-2.89636
770221	rni_eX9VtOzU7k53yI	FAM217B	63939	chr20:58522134:58522183:+	0.154968	1.1134	9.62049	3.04231	0.00347478	0.0235239	-2.89895
5310360	3t7o3njsS5f55zo0A0	TLE4	7091	chr9:82341287:82341336:+	0.114127	1.08232	8.42398	3.04064	0.00349148	0.0236241	-2.9034
20068	lqMskrfH4OAt4z_eOk	OTUD1	220213	chr10:23730535:23730584:+	0.135221	1.09826	6.51126	3.03974	0.00350049	0.0236722	-2.90579
5570048	THno_Plur4yeig_.6E	ERLIN2	11160	chr8:37615070:37615119:+	-0.148659	0.902089	8.22175	-3.03853	0.00351265	0.0237057	-2.909
110059	0K7_5JS31xRzq7r56g	UBA5	79876	chr3:132390950:132390999:+	-0.106763	0.928669	8.84681	-3.03856	0.00351242	0.0237057	-2.90894
4050239	ZBCiMqyE_x0upfqlyU	KLHL18	23276	chr3:47387997:47388046:+	0.109101	1.07856	7.44262	3.03855	0.00351246	0.0237057	-2.90895
2760202	6XxHTVNzntCp56_ues	AP3M1	26985	chr10:75882016:75882065:-	0.146624	1.10698	9.99412	3.03849	0.00351308	0.0237057	-2.90912
6100408	fpUqtyTULTWXegwVT0	NLRC5	84166	chr16:57115493:57115522:+,chr16:57116329:57116348:+	-0.128615	0.914709	7.2754	-3.03811	0.00351693	0.0237188	-2.91014
4050711	ERI.c5F.Hf10Fft3N4	LACTB2	51110	chr8:71549663:71549712:-	-0.165192	0.89181	8.70724	-3.03745	0.00352355	0.0237505	-2.91188
60221	Q7g14Fo5S79d1EqSdU	RFXANK	8625	chr19:19304902:19304942:+,chr19:19307775:19307783:+	-0.120731	0.919721	8.63318	-3.03524	0.00354605	0.0238892	-2.91778
770047	HUO0UfqfB6sP7rcpf8	PI4K2B	55300	chr4:25279997:25280046:+	-0.130099	0.913769	10.2195	-3.03483	0.00355018	0.023904	-2.91886
5860279	BKn_Vf97C3fqNe7IJ4	RAB10	10890	chr2:26360131:26360180:+	0.119118	1.08607	11.5477	3.03448	0.00355378	0.0239153	-2.9198
2970685	HCOEKKtF67lo2mPp1A	CLK3	1198	chr15:74914501:74914550:+	0.127854	1.09267	7.72536	3.03329	0.00356592	0.023984	-2.92296
5670735	K7lEaL_S6IBpdhV0SI	2002-03-01	51257	chr19:8491639:8491688:+	-0.118226	0.92132	6.67151	-3.03296	0.00356931	0.0239938	-2.92384
7510088	TruB1JUDlLQLQpOr.U	ZFX	7543	chrX:24231696:24231745:+	0.130982	1.09504	7.46442	3.03168	0.00358247	0.0240692	-2.92725
6200402	055155VOJ7lC7lSp5M	MT1A	4489	chr16:56673773:56673822:+	0.160226	1.11746	10.2951	3.03035	0.00359617	0.0241482	-2.93079
5700431	cmUr7Q6XTnqEpSj0bA	WDR90	197335	chr16:717662:717711:+	-0.173843	0.886478	6.94574	-3.02958	0.00360412	0.0241885	-2.93284
2470338	QgqHUvlCvjeASkqJwk	KLHL6	89857	chr3:183205947:183205995:-	0.107312	1.07722	7.02472	3.02886	0.00361149	0.0242249	-2.93473
1690170	BFFed36XURKDc6l9Eo	PLEKHG2	64857	chr19:39915849:39915898:+	-0.143803	0.90513	6.8857	-3.02614	0.00363982	0.0244017	-2.94197
110348	x_Z0rzvX.F19fDAiFE	MAGOHB	55110	chr12:10756801:10756850:-	-0.1253	0.916813	6.80093	-3.02562	0.00364522	0.0244247	-2.94335
4050735	ZvpIJ31LN0650fdK44	XPOT	11260	chr12:64818875:64818924:+	0.146135	1.1066	8.18304	3.02508	0.00365084	0.0244492	-2.94477
2630161	3mFN0u0IgG7S4sXoU0	NOL11	25926	chr17:65740061:65740110:+	-0.146808	0.903247	10.5108	-3.02158	0.0036876	0.0246821	-2.95406
6660270	K6Et_Oq_IF96olI4V0	MRPL17	63875	chr11:6703200:6703249:-	-0.14526	0.904216	10.8687	-3.02107	0.00369306	0.0247053	-2.95543
1430187	3e78KW7T0IlK62aoQE	CSTB	1476	chr21:45194551:45194600:-	0.135312	1.09833	12.2718	3.01953	0.00370936	0.0248009	-2.95951
5860278	BiILXP3Sn4kL6zedKU	ALAS1	211	chr3:52248144:52248193:+	-0.124694	0.917199	7.11865	-3.01584	0.00374868	0.0250369	-2.96927
7380639	HJ55mrCgXZzl_dU0Ec	LOC652276	652276	chr16:2680356:2680405:+	0.111773	1.08056	6.62701	3.01587	0.0037484	0.0250369	-2.96921
4890092	3e90qFN2nl17FSHcF4	TSEN54	283989	chr17:73520543:73520592:+	-0.142879	0.90571	7.3443	-3.01499	0.00375779	0.0250708	-2.97152
7210082	3eooU6i470Zd4S4DGY	EIF3F	8665	chr11:8015990:8016039:+	0.106752	1.0768	12.4827	3.0151	0.00375663	0.0250708	-2.97124
1570189	NawJcR29S0Xx2U4CC0	ZNF669	79862	chr1:247263753:247263802:-	0.113855	1.08212	6.85141	3.01455	0.00376251	0.0250888	-2.97269
2100332	BpPpulnJ3uVOB.ChdM	TFIP11	24144	chr22:26888163:26888212:-	-0.135858	0.910128	8.23921	-3.01119	0.00379885	0.0253175	-2.98159
4180196	WYnirz6nh.PhU03r_k	MMADHC	27249	chr2:150427600:150427649:-	0.117522	1.08487	12.1271	3.01054	0.0038059	0.0253373	-2.98331
2970609	iZCU.3v3JHVFO0Z0L0	TMF1	7110	chr3:69075196:69075245:-	0.121886	1.08816	8.4295	3.01072	0.00380393	0.0253373	-2.98282
7550743	Ty5Xhyqij_jueT9CW4	VMA21	203547	chrX:150577613:150577662:+	-0.140635	0.90712	10.6971	-3.01014	0.00381023	0.0253389	-2.98436
50327	0IKDp61Ip.7UdXdHoI	ZNF589	51385	chr3:48312246:48312295:+	-0.108331	0.92766	8.01741	-3.01033	0.00380824	0.0253389	-2.98388
6100521	fctt136XSSd9XvfHr4	PHF11	51131	chr13:50102892:50102941:+	-0.119341	0.920608	11.2543	-3.00981	0.00381384	0.0253494	-2.98524
1740471	iX4xUf.uDFxVfelGuU	TINF2	26277	chr14:24709051:24709100:-	-0.163192	0.893047	9.70656	-3.00805	0.00383305	0.0254634	-2.98989
3800678	QFRTz3S5cUmAuT0tTU	NUP88	4927	chr17:5290038:5290087:-	-0.102469	0.931438	11.2195	-3.00782	0.00383563	0.025467	-2.99051
20164	BcXqo133dQO8lNeCyU	YIPF1	54432	chr1:54317515:54317564:-	0.117159	1.0846	9.18512	3.00586	0.0038571	0.0255958	-2.99568
6330731	l50ZnR14UTkb1cjkh4	IP6K1	9807	chr3:49762081:49762130:-	0.141524	1.10307	8.79092	3.00548	0.00386132	0.0256101	-2.99669
150630	u_M5UdFdhg3lZ.qe64	UBE2G1	7326	chr17:4172790:4172839:-	-0.148402	0.902249	9.49629	-3.00428	0.00387452	0.0256839	-2.99985
3450707	Bioe2e40i6vCeFKBFQ	TCF20	6942	chr22:42556336:42556385:-	-0.130598	0.913453	8.69852	-3.0029	0.0038898	0.0257714	-3.00349
5080215	3BSjjJLhjo9dnjhB5I	SENP6	26054	chr6:76419341:76419346:+,chr6:76421044:76421087:+	0.131662	1.09556	9.17221	3.00242	0.00389514	0.0257931	-3.00476
4480437	EbkWYTwoYA3n7oXmdY	PIM3	415116	chr22:50355341:50355390:+	-0.138594	0.908404	6.38164	-3.00153	0.00390503	0.0258448	-3.00711
7560154	ceO2n_o54Le0KDO6FU	AGPS	8540	chr2:178402841:178402890:+	0.119524	1.08638	9.90662	3.00117	0.00390909	0.0258579	-3.00807
1110367	95TfnP9P9Xugjk6_TU	IMPAD1	54928	chr8:57875593:57875642:-	0.117646	1.08496	7.73423	3.00049	0.00391667	0.0258942	-3.00987
130228	WnSV9cql3lf47X4nHc	HDHD1	8226	chrX:6967201:6967250:-	-0.139899	0.907583	9.08625	-3.00018	0.00392013	0.0259033	-3.01068
7320370	cVO3ULuzmu_IgBeLVE	STAT4	6775	chr2:191895714:191895763:-	-0.131567	0.912839	7.20245	-2.99961	0.00392653	0.0259318	-3.01219
3060646	x7leKemno5ulDACSFw	INF2	64423	chr14:105185892:105185941:+	-0.263831	0.832873	9.69492	-2.99803	0.00394416	0.0260344	-3.01634
7210184	r12jx799kR1ep.IS6g	NDUFB4	4710	chr3:120320846:120320895:+	0.147432	1.1076	6.86003	2.99601	0.00396701	0.0261713	-3.02168
7550113	WQrATJFCqepCOnVL3k	PARP2	10038	chr14:20825615:20825664:+	0.114166	1.08235	7.86793	2.9957	0.00397048	0.0261803	-3.02249
2850553	TI6R6HZbzfiiUongOk	MORC2-AS1	150291	chr22:31322429:31322478:+	-0.129409	0.914206	7.26188	-2.99442	0.00398502	0.0262622	-3.02588
4490176	0nezyAlXSB6gpSsHcs	RGS1	5996	chr1:192548697:192548746:+	-0.158972	0.895663	11.3327	-2.99191	0.00401357	0.026429	-3.03248
5090603	lN97qVfVIRaNTqRwVk	FAM73B	84895	chr9:131833976:131834025:+	-0.129478	0.914162	7.13829	-2.99172	0.00401576	0.026429	-3.03299
3850068	6kjszmoujsQnlN5fek	SEC24B	10427	chr4:110448531:110448580:+	-0.12155	0.919199	7.20186	-2.99163	0.00401672	0.026429	-3.03321
4060672	ol6H8XmzkTnSD7ccp4	ARRDC3	57561	chr5:90666651:90666700:-	0.128417	1.09309	7.19332	2.99075	0.00402682	0.0264814	-3.03553
6420142	HtULP1JKCw7fXSXQUo	HSPBAP1	79663	chr3:122458893:122458942:-	0.132107	1.09589	7.31987	2.99053	0.00402937	0.0264842	-3.03612
870458	lWqmKLZ8LmKF0C6hDM	TM2D1	83941	chr1:62190627:62190674:-,chr1:62189455:62189456:-	-0.131921	0.912616	7.7324	-2.98827	0.00405535	0.0266409	-3.04206
2680543	0kuu29FuIt5MgdJLuU	PDE4B	5142	chr1:66839117:66839166:+	0.149041	1.10883	7.4836	2.98714	0.00406839	0.0267124	-3.04503
520255	oKcbqIdpnknoiDQbcc	TUBB6	84617	chr18:12308730:12308779:+	-0.147494	0.902817	8.02251	-2.98649	0.00407593	0.0267352	-3.04674
2350068	ui7IehIRKnH3i6KJIQ	WDR12	55759	chr2:203747434:203747458:-,chr2:203745636:203745660:-	-0.114927	0.923429	10.3433	-2.98647	0.00407618	0.0267352	-3.0468
70270	NXq3SVZsaX9GLfQl9I	TMSB15B	286527	chrX:103217247:103217296:+	0.120045	1.08677	7.51605	2.98617	0.00407964	0.0267438	-3.04759
110270	o5yE66E.iSXhe6oqrc	MCM3AP	8888	chr21:47655155:47655204:-	-0.12023	0.920041	9.02259	-2.98499	0.00409333	0.0268194	-3.05068
5080682	xa8KoVExS5Qqo7QuuM	CTDSP1	58190	chr2:219270473:219270522:+	-0.135799	0.910166	8.23863	-2.98304	0.0041161	0.0269544	-3.05582
6060189	KR.cuJwWwSIlxKMRuI	C14orf105	55195	chr14:57936901:57936950:-	0.128703	1.09331	7.04048	2.98206	0.00412757	0.0270152	-3.05839
6060674	fSqP6p.fgIS1CV6MOc	RPL13	6137	chr16:89629564:89629613:+	0.146926	1.10721	9.13874	2.98033	0.00414783	0.0271335	-3.06292
6200243	Zwvp0Jat6XhKuS0RSg	PGP	283871	chr16:2262132:2262181:-	-0.139022	0.908135	6.88503	-2.97758	0.00418036	0.027332	-3.07014
1570348	NB56UHfE1UkDTalPo8	CCND2	894	chr12:4414006:4414055:+	-0.116599	0.92236	12.9358	-2.97563	0.00420362	0.0274696	-3.07527
4780523	u5fgvxfueiJfOMHUCE	TMEM200A	114801	chr6:130764074:130764123:+	-0.129229	0.91432	8.06612	-2.97426	0.00421992	0.0275616	-3.07885
2850575	Ey6v5_K6wp.noV75KQ	RRM1	6240	chr11:4159679:4159728:+	0.107086	1.07705	12.7024	2.97349	0.00422921	0.0276077	-3.08088
1780152	KkrNJ_d3_R.aoKKHRI	SFMBT1	51460	chr3:52939000:52939049:-	0.109035	1.07851	7.61249	2.97189	0.0042484	0.0277184	-3.08506
4880181	EsEOVoMxtcHEVfXNJ4	SPRTN	83932	chr1:231487705:231487754:+	0.106336	1.07649	6.75142	2.97144	0.00425384	0.0277393	-3.08624
630706	rrp5mKhYsciefk5vHA	NACC2	138151	chr9:138903303:138903352:-	-0.13072	0.913376	6.78396	-2.97022	0.0042686	0.0278083	-3.08945
3830156	olxB_3dNzSJLqDFoOk	GTF3C3	9330	chr2:197629321:197629370:-	0.132046	1.09585	9.57502	2.97019	0.0042689	0.0278083	-3.08951
5820373	9gjnHf10XnvtOXFOpY	ALDH6A1	4329	chr14:74527349:74527398:-	0.135287	1.09831	8.46105	2.9684	0.00429058	0.0279349	-3.09419
6840044	i05l6muoUe0fUnIVbs	SREBF1	6720	chr17:17715927:17715976:-	-0.114304	0.923828	6.64886	-2.96819	0.00429321	0.0279373	-3.09476
1050369	KAAgkL3gvR34_RUV7I	RPL22	6146	chr1:6257741:6257790:-	0.118123	1.08532	13.662	2.96728	0.00430421	0.0279904	-3.09712
6110358	N6iIKOqCT5CgPufzUE	AICDA	57379	chr12:8755348:8755397:-	0.166102	1.12202	7.86364	2.96715	0.00430586	0.0279904	-3.09748
610491	usr5OXWXu33kuP8FCk	SLC10A7	84068	chr4:147425017:147425066:-	0.122462	1.08859	7.04954	2.96504	0.00433169	0.0281435	-3.103
5560100	oeaOeSC7oU6ahVChH4	SNAP47	116841	chr1:227968601:227968650:+	-0.157045	0.89686	7.43019	-2.96281	0.00435902	0.0283051	-3.10882
5820427	cpJ7pS4AzqvsS8vXIM	PDIK1L	149420	chr1:26451586:26451635:+	-0.12255	0.918563	8.16377	-2.96253	0.00436249	0.0283051	-3.10955
6020402	ike2dzggSeqZez7Xug	SMS	6611	chrX:22010739:22010788:+	0.108444	1.07806	11.6474	2.96246	0.00436339	0.0283051	-3.10974
520647	NU3FdxRfkS6ketHXO4	ZIK1	284307	chr19:58102846:58102895:+	-0.10684	0.92862	7.02421	-2.96045	0.00438833	0.028452	-3.11501
6650593	lUKCdI5eS08r.JtU4k	CEL	1056	chr9:135947114:135947163:+	0.130332	1.09455	6.74419	2.95709	0.00443019	0.0287084	-3.12377
6270347	uWhno74XoYLseXwYf4	TRAK1	22906	chr3:42251350:42251399:+	0.146464	1.10685	7.40521	2.95662	0.00443602	0.0287312	-3.12499
450553	HkD7UFRVdBOKp9T.e4	AHNAK	79026	chr11:62283548:62283597:-	0.148959	1.10877	8.04861	2.95527	0.00445305	0.0288264	-3.12853
1820114	6hUhVEJToh0oVSCk6A	LILRB4	11006	chr19:55179480:55179529:+	-0.111529	0.925607	6.62401	-2.95394	0.00446978	0.0289056	-3.13199
7050326	Bcgnrpfpae50iF4LuQ	CDKN2D	1032	chr19:10677350:10677399:-	-0.107046	0.928487	6.70286	-2.95393	0.00446993	0.0289056	-3.13202
5090543	3E_dFxLhtupmjuehis	TBCD	6904	chr17:80897276:80897325:+	-0.14663	0.903358	8.65448	-2.95286	0.00448337	0.0289774	-3.13479
2070088	NUU4V31054Hk9fVQ0U	HLA-G	3135	chr6_cox_hap2:1314548:1314597:+	0.121668	1.08799	8.28043	2.95148	0.00450088	0.0290754	-3.13839
3310731	6hhXG6R7_IDvlw_vsU	RLN1	6013	chr9:5335278:5335327:-	-0.110761	0.926099	6.60983	-2.95041	0.0045145	0.0291482	-3.14118
4260139	onuvl521ULhcxe79_U	AKR1B1	231	chr7:134127429:134127478:-	0.119244	1.08617	11.1078	2.94978	0.00452256	0.0291851	-3.14283
4040564	rVIS4glXoKSAL6iTpI	IRAK1	3654	chrX:153276187:153276236:-	-0.13491	0.910727	9.48961	-2.94803	0.004545	0.0292995	-3.1474
4760301	cebiSEX0SfXZ57ReRw	DDX54	79039	chr12:113595150:113595199:-	-0.111089	0.925889	7.86494	-2.94813	0.00454361	0.0292995	-3.14712
4880397	6dE13GXuHXuqEL96OU	ZBTB17	7709	chr1:16268689:16268738:-	-0.118185	0.921346	7.93993	-2.94661	0.0045632	0.0294015	-3.15109
3420739	0VT9Ov9LpB8eFfv.l4	SNTB1	6641	chr8:121550170:121550219:-	0.0975369	1.06995	8.2131	2.94612	0.00456952	0.0294117	-3.15237
7610598	9TNQvR3t9eJLoI0z54	TRAF5	7188	chr1:211548028:211548077:+	0.115954	1.08369	8.33875	2.94614	0.00456929	0.0294117	-3.15232
5290131	rJfLUqu6d7Wrks5LTs	DYNC1LI2	1783	chr16:66754877:66754926:-	0.108289	1.07795	9.87044	2.94558	0.00457653	0.0294416	-3.15378
4540561	raSShE1lJOVCd9eReg	MSL3	10943	chrX:11783794:11783843:+	0.147586	1.10771	8.62149	2.94449	0.00459052	0.0295162	-3.1566
1240736	rp.cFx1eDWrXT7gOTk	GTF2H3	2967	chr12:124145085:124145134:+	-0.128009	0.915094	8.5844	-2.94287	0.00461161	0.0296365	-3.16083
3180521	KeepdX_ldn1RXGOzgM	SPRYD3	84926	chr12:53458440:53458489:-	-0.240332	0.846551	8.43971	-2.94249	0.00461657	0.029653	-3.16182
7330519	lVSuL94mTGy_vfFVK4	DDX19A	55308	chr16:70406675:70406724:+	-0.117804	0.921589	8.54189	-2.93877	0.00466515	0.0299496	-3.17148
4780129	cUuKnkp9ciu5zFObe0	CENPF	1063	chr1:214837741:214837790:+	0.124946	1.09047	8.69235	2.93821	0.00467251	0.0299813	-3.17293
6270132	uskSVdzr8jpLnkCikE	TLK2	11011	chr17:60613537:60613586:+	0.121476	1.08785	6.87195	2.93754	0.00468132	0.0300224	-3.17467
270044	6iKQ0qr7MeR6PZSIKg	SPATS2	65244	chr12:49920444:49920493:+	0.134902	1.09802	7.52269	2.93649	0.00469519	0.0300957	-3.1774
5080632	inot6uEHpJHUseIIBY	FBXO11	80204	chr2:48046114:48046163:-	0.100966	1.07249	7.3397	2.93549	0.00470841	0.0301542	-3.18
6650382	otRwnogkl0xL4.7s7o	TMEM33	55161	chr4:41957690:41957739:+	0.122776	1.08883	7.97848	2.93525	0.00471159	0.0301542	-3.18062
4260333	ByNTVMdCnEgexB27oI	IL6ST	3572	chr5:55253037:55253086:-	0.136879	1.09952	6.49661	2.93529	0.00471101	0.0301542	-3.18051
7100082	xYfXovD30kIrhXqJsc	SOCS4	122809	chr14:55515529:55515578:+	0.136921	1.09956	9.53027	2.93427	0.00472458	0.0302217	-3.18316
3180494	ciRII6gR66KOgKdnQ0	BCL2	596	chr18:60791159:60791208:-	0.109279	1.07869	9.48672	2.92982	0.00478411	0.0305868	-3.19471
5820133	laAtBdHXSR0SRcndSs	AKIRIN1	79647	chr1:39463936:39463983:+,chr1:39466644:39466645:+	0.128264	1.09298	9.33469	2.92961	0.00478698	0.0305894	-3.19526
7550070	KR6Gkmop6h.U8QMiH0	POM121C	100101267	chr7:75046157:75046206:-	-0.155813	0.897626	11.4378	-2.9291	0.00479381	0.030615	-3.19658
1070358	ZJ6t0KKSukjgBRbQRU	HEXIM2	124790	chr17:43247236:43247285:+	0.149281	1.10902	7.02886	2.92894	0.00479592	0.030615	-3.19698
3290259	ufoTZ9l1LF7ujXaYb8	NAPSB	256236	chr19:50837265:50837314:-	-0.127793	0.915231	8.98804	-2.92855	0.00480115	0.0306209	-3.19799
2070563	0U4fRITrcg3sV8VEzg	ARL6IP5	10550	chr3:69155146:69155195:+	0.143049	1.10424	11.0962	2.92851	0.00480177	0.0306209	-3.19811
2970521	0rv53XCJfTkRV4FGKA	PGRMC1	10857	chrX:118378050:118378099:+	-0.122038	0.918889	10.6114	-2.92782	0.00481108	0.0306645	-3.19989
3400593	QXp6BTiCgnSx9US7V4	SMARCD1	6602	chr12:50494270:50494319:+	-0.136043	0.910011	10.3361	-2.92555	0.00484188	0.0308449	-3.20578
6040270	oR6g3RaGioCR4gSgnk	RLN2	6019	chr9:5304126:5304175:-	-0.124765	0.917153	7.16394	-2.92432	0.0048586	0.0309356	-3.20896
2710343	HURXAEJdJSkFbS3t1M	WNT10A	80326	chr2:219758267:219758316:+	-0.113192	0.92454	7.25514	-2.92238	0.00488514	0.0310727	-3.21398
6480743	lf_ruqSkiKjrtSIxNE	FRYL	285527	chr4:48499668:48499717:-	-0.111158	0.925845	8.97735	-2.92253	0.00488303	0.0310727	-3.21358
5490408	iZauVnkv36hMomQIJw	CEBPD	1052	chr8:48649730:48649779:-	0.155978	1.11418	7.48867	2.92079	0.00490695	0.0311954	-3.21809
60408	iV5NU3UEqBJ96ddQJI	NFRKB	4798	chr11:129734679:129734728:-	-0.124449	0.917354	6.82504	-2.91875	0.00493519	0.0313589	-3.22338
2230603	i34NTum.3e1559.6XU	AP3B1	8546	chr5:77298441:77298490:-	0.111615	1.08044	11.1124	2.9178	0.00494832	0.0314262	-3.22582
6480392	cXq6Lvi_gU_wK6kCXI	ABT1	29777	chr6:26599859:26599908:+	-0.134499	0.910986	7.19871	-2.91741	0.00495367	0.0314442	-3.22682
3140369	6lMUe4eT4CO1f3d3lI	TGIF1	7050	chr18:3457640:3457689:+	0.114423	1.08254	6.49591	2.91714	0.00495747	0.0314522	-3.22753
7380670	Ku.kHqiEgHuvjJS0eU	MYB	4602	chr6:135540160:135540209:+	0.179358	1.13238	10.0585	2.91661	0.0049648	0.0314826	-3.22889
5890619	0yg3OOeOuOiP_O6OOU	ASPH	444	chr8:62593540:62593589:-	0.107416	1.0773	6.47638	2.91554	0.00497978	0.0315454	-3.23167
5290050	KnsQ5e474oq9..Auzk	HOMER1	9456	chr5:78670421:78670470:-	0.119538	1.08639	6.69715	2.91571	0.00497735	0.0315454	-3.23122
6580685	ZFEkCv09KI99TepBes	MCM10	55388	chr10:13252355:13252404:+	0.120565	1.08716	8.20096	2.91268	0.00501977	0.0317825	-3.23904
4830301	Br6C9JUB4KqU5ftSR4	KAT2A	2648	chr17:40265226:40265275:-	0.183912	1.13596	9.14316	2.91101	0.0050434	0.0319158	-3.24336
1440100	KVVo6CCiguNYA3qcLk	MBD2	8932	chr18:51750415:51750464:-	0.133179	1.09671	8.41201	2.90982	0.00506019	0.0320058	-3.24643
2230653	QV_Xksve.XsgC6MCLU	DCAF17	80067	chr2:172338456:172338505:+	0.123998	1.08975	7.35322	2.90958	0.00506359	0.032011	-3.24704
4890131	u5yukkdYrNwKsheheU	2009-03-01	92979	chr12:58153348:58153397:+	0.126073	1.09132	6.55489	2.90932	0.00506727	0.0320179	-3.24771
150438	Ha6KVKb5yj5NL.Xv5E	MID1IP1	58526	chrX:38665199:38665248:+	-0.207358	0.866122	8.9328	-2.9081	0.00508457	0.0321109	-3.25085
3060377	H6ddfnVeeOu1xVgdQA	MFAP4	4239	chr17:19286871:19286920:-	0.125284	1.09072	6.50683	2.90734	0.00509538	0.0321628	-3.25281
6510041	El9TRZLs8X_FdnrTes	CB955871	NA	chr14:57881398:57881447:+	-0.106613	0.928766	6.54827	-2.90708	0.00509919	0.0321705	-3.2535
6660497	codf5SdghBET5CVegk	HSPA14	51182	chr10:14909784:14909833:+	-0.111317	0.925742	9.78062	-2.90591	0.00511589	0.0322595	-3.25651
4150692	WguiinKqUS_efTwTIo	PARP14	54625	chr3:122449319:122449368:+	0.124702	1.09028	8.89865	2.90511	0.00512734	0.0323153	-3.25857
870669	ldd_mShlWgVAUE.Unc	LRRC56	115399	chr11:554801:554850:+	-0.143384	0.905393	6.48544	-2.9039	0.00514462	0.0324077	-3.26167
2470259	Nfl1Xejs3rSoLqo738	FBXO18	84893	chr10:5979427:5979476:+	-0.16287	0.893246	9.30468	-2.90318	0.00515502	0.0324524	-3.26353
5900445	uLV.46guS0km6K7epQ	ARFGAP1	55738	chr20:61920913:61920962:+	-0.141753	0.906417	7.57018	-2.90305	0.00515695	0.0324524	-3.26387
6060367	QSHFETfSUfTTW0glIU	AHR	196	chr7:17382605:17382654:+	0.106256	1.07643	7.33832	2.90277	0.005161	0.0324615	-3.2646
7000259	HiGe443h2CjmSI6_lI	DDX17	10521	chr22:38890026:38890067:-,chr22:38889769:38889776:-	0.158324	1.11599	8.66697	2.90236	0.00516689	0.0324821	-3.26565
1400240	cWqPBSbzQUgnAo44r4	LDHB	3945	chr12:21788538:21788587:-	0.144011	1.10497	11.7578	2.90216	0.00516976	0.0324836	-3.26616
2570202	0oRJfSoteAiApQ0eeE	TAF1B	9014	chr2:10059855:10059904:+	-0.111139	0.925857	8.2276	-2.90155	0.00517861	0.0325228	-3.26773
3780092	KMrUN53QpfrXrqPX0U	TNFRSF21	27242	chr6:47199497:47199546:-	-0.133588	0.911561	8.36748	-2.90069	0.00519102	0.0325678	-3.26994
10050	Ql8Lf5_HR6jIeKf6u4	PAPD4	167153	chr5:78981618:78981667:+	-0.107872	0.927956	10.213	-2.90086	0.00518852	0.0325678	-3.26949
2630400	i9U79czl1XM_iKMHZs	CSTF2T	23283	chr10:53455427:53455476:-	0.125798	1.09111	7.47609	2.89938	0.00521006	0.0326708	-3.27331
580592	6fvNFPUb5REK5Ep6C0	CPNE8	144402	chr12:39046681:39046730:-	0.117462	1.08483	8.93533	2.89894	0.00521642	0.0326941	-3.27443
3370577	NkgchVZRJJd4L6EkAU	APP	351	chr21:27253941:27253990:-	0.123385	1.08929	8.09293	2.89853	0.00522241	0.0327152	-3.27549
1780273	EkSbXtRFSdJP1EUJJA	ALOX5	240	chr10:45941345:45941394:+	-0.203699	0.868321	10.1281	-2.89622	0.00525623	0.0329104	-3.28143
6350017	Q57qrl9dJd6V36dI9A	KRBA1	84626	chr7:149431317:149431366:+	-0.133262	0.911768	6.82688	-2.89604	0.00525893	0.0329107	-3.2819
3870246	3i4kVIO74FBVRVwceE	NTRK2	4915	chr9:87430156:87430205:+	-0.108534	0.92753	6.84926	-2.89475	0.00527782	0.0330123	-3.28521
5820097	BwuX4noOqCqhCrS3to	TMBIM1	64114	chr2:219139047:219139096:-	-0.132026	0.912549	6.93489	-2.89387	0.00529078	0.0330767	-3.28746
2940551	HeCJwAelLuq8kjYMH4	ATP11C	286410	chrX:138809012:138809061:-	-0.128485	0.914792	6.85372	-2.89335	0.00529847	0.0331081	-3.2888
1510682	TpIi659Ul0Q7qD_Eyg	OPA1	4976	chr3:193414863:193414912:+	-0.110323	0.926381	8.81879	-2.89218	0.00531585	0.0332	-3.29182
6110400	Bp7R2pwkj7ug617qrM	PGK1	5230	chrX:77380412:77380461:+	0.115107	1.08306	12.1943	2.8918	0.00532145	0.0332183	-3.29278
2370703	ucVyX7fxYqOcuLULro	BBX	56987	chr3:107524341:107524390:+	0.190901	1.14148	9.32084	2.89136	0.00532797	0.0332423	-3.29391
6330039	03BC50iK6CFO3nAiAo	HMGB1	3146	chr13:31037668:31037694:-,chr13:31037467:31037489:-	0.186767	1.13821	10.2971	2.89056	0.00533993	0.0333002	-3.29598
6380458	fowE6Ybd5OKhUYFJ6M	ELF2	1998	chr4:140005303:140005352:-	-0.127178	0.915621	7.0979	-2.88999	0.00534837	0.033336	-3.29743
6760273	TkO6UsIgbi6yR4pu3o	BCOR	54880	chrX:39931417:39931466:-	-0.10819	0.927751	6.50246	-2.88822	0.00537491	0.0334777	-3.30198
3440685	l4glAHQFCFVF11F51E	TTN	7273	chr2:179510686:179510735:-	0.0991973	1.07118	6.33769	2.88811	0.00537649	0.0334777	-3.30225
1170347	uoxkgoTf3LcEtKJ53o	PBDC1	51260	chrX:75397854:75397903:+	-0.135784	0.910175	9.74731	-2.8871	0.00539169	0.0335555	-3.30485
3310358	TpXgiioh3nnMHijils	PHKG2	5261	chr16:30768353:30768402:+	-0.120395	0.919936	7.08266	-2.88657	0.0053996	0.0335879	-3.3062
7200600	95M.odJTU8IFTvtd6E	VPS35	55737	chr16:46693744:46693793:-	0.147387	1.10756	10.8154	2.88546	0.0054164	0.0336755	-3.30906
2100594	05HAkgRgfJ_lz3Ky9Q	BUB3	9184	chr10:124924298:124924347:+	-0.158454	0.895984	9.34565	-2.88508	0.00542204	0.0336937	-3.31002
1500112	u5IggLilqJeJep6Jfc	ORMDL3	94103	chr17:38077547:38077596:-	-0.164224	0.892409	7.43661	-2.88451	0.00543068	0.0337305	-3.31148
[truncated: 10,417 more rows]

## Sheet: Table S2
GO.ID	Term	Annotated	Significant	Expected	Rank in down regulated genes	p-value (up regulated genes)	p-value (down regulated genes)	FDR (up regulated genes)	FDR (down regulated genes)
GO:0009408	response to heat	70	13	1.51	2483	5.7e-08	0.86649	0.000243447	1
GO:0006986	response to unfolded protein	97	15	2.09	2757	7.1e-08	1	0.00030317	1
GO:0006457	protein folding	133	17	2.87	1600	1.7e-07	0.5212	0.00072573	1
GO:0035966	response to topologically incorrect prot...	106	15	2.29	2368	2.4e-07	0.806	0.00102432	1
GO:0009266	response to temperature stimulus	96	13	2.07	2257	2.5e-06	0.75952	0.0106675	1
GO:0042026	protein refolding	11	5	0.24	2758	6.7e-06	1	0.0285822	1
GO:0034605	cellular response to heat	50	9	1.08	2759	8.6e-06	1	0.036679	1
GO:0043618	regulation of transcription from RNA pol...	35	7	0.76	1907	4.3e-05	0.63395	0.183352	1
GO:1900034	regulation of cellular response to heat	26	6	0.56	2760	6.6e-05	1	0.281358	1
GO:0043620	regulation of DNA-templated transcriptio...	39	7	0.84	2008	9e-05	0.67375	0.38358	1
GO:0090083	regulation of inclusion body assembly	10	4	0.22	2761	0.00011	1	0.46871	1
GO:0034976	response to endoplasmic reticulum stress	124	12	2.68	2691	0.00018	0.97204	0.7668	1
GO:0042542	response to hydrogen peroxide	58	8	1.25	2762	0.0002	1	0.8518	1
GO:0080135	regulation of cellular response to stres...	303	20	6.54	1490	0.00034	0.48764	1	1
GO:0070841	inclusion body assembly	13	4	0.28	2763	0.00035	1	1	1
GO:0043066	negative regulation of apoptotic process	425	25	9.18	1301	0.00037	0.42504	1	1
GO:0043069	negative regulation of programmed cell d...	428	25	9.24	1318	0.00041	0.43509	1	1
GO:0036003	positive regulation of transcription fro...	14	4	0.3	2764	0.00049	1	1	1
GO:0060548	negative regulation of cell death	459	26	9.91	570	0.0005	0.22678	1	1
GO:1902175	regulation of oxidative stress-induced i...	15	4	0.32	2765	0.00065	1	1	1
GO:0048872	homeostasis of number of cells	131	11	2.83	1552	0.00112	0.50925	1	1
GO:0034599	cellular response to oxidative stress	112	10	2.42	1873	0.00117	0.61762	1	1
GO:0006979	response to oxidative stress	196	14	4.23	1462	0.00123	0.47985	1	1
GO:0043484	regulation of RNA splicing	59	7	1.27	82	0.00124	0.02515	1	1
GO:1903573	negative regulation of response to endop...	18	4	0.39	2766	0.00136	1	1	1
GO:1901215	negative regulation of neuron death	77	8	1.66	2531	0.00137	0.89093	1	1
GO:0043523	regulation of neuron apoptotic process	97	9	2.09	1595	0.00156	0.51979	1	1
GO:0044267	cellular protein metabolic process	2435	90	52.59	2149	0.00177	0.72545	1	1
GO:0080134	regulation of response to stress	582	29	12.57	793	0.00183	0.28934	1	1
GO:0000302	response to reactive oxygen species	100	9	2.16	1668	0.00193	0.54043	1	1
GO:0043524	negative regulation of neuron apoptotic ...	64	7	1.38	2431	0.00201	0.84125	1	1
GO:0033554	cellular response to stress	954	42	20.6	207	0.00208	0.0644	1	1
GO:1901214	regulation of neuron death	122	10	2.63	2017	0.00223	0.67491	1	1
GO:0071850	mitotic cell cycle arrest	10	3	0.22	97	0.00226	0.03082	1	1
GO:0071241	cellular response to inorganic substance	67	7	1.45	355	0.00262	0.12076	1	1
GO:0016265	death	1025	44	22.14	13	0.00264	0.00514	1	1
GO:0019538	protein metabolic process	2697	97	58.25	2456	0.00265	0.85344	1	1
GO:0002262	myeloid cell homeostasis	86	8	1.86	1348	0.00277	0.4402	1	1
GO:0012501	programmed cell death	970	42	20.95	50	0.00284	0.01487	1	1
GO:0046686	response to cadmium ion	22	4	0.48	1423	0.00298	0.46809	1	1
GO:0009628	response to abiotic stimulus	549	27	11.86	1488	0.00314	0.48649	1	1
GO:0040014	regulation of multicellular organism gro...	37	5	0.8	1958	0.0035	0.65442	1	1
GO:0051402	neuron apoptotic process	111	9	2.4	1851	0.00394	0.61153	1	1
GO:0045778	positive regulation of ossification	38	5	0.82	2767	0.00394	1	1	1
GO:0006915	apoptotic process	959	41	20.71	42	0.004	0.01251	1	1
GO:0043462	regulation of ATPase activity	24	4	0.52	2768	0.00414	1	1	1
GO:1903201	regulation of oxidative stress-induced c...	24	4	0.52	2769	0.00414	1	1	1
GO:0044260	cellular macromolecule metabolic process	4205	140	90.81	603	0.00418	0.2426	1	1
GO:2001242	regulation of intrinsic apoptotic signal...	92	8	1.99	1485	0.00421	0.48432	1	1
GO:0071248	cellular response to metal ion	55	6	1.19	531	0.00423	0.20286	1	1
GO:0008219	cell death	1022	43	22.07	11	0.00428	0.00487	1	1
GO:0097285	cell-type specific apoptotic process	226	14	4.88	2291	0.00459	0.77049	1	1
GO:0030968	endoplasmic reticulum unfolded protein r...	74	7	1.6	2770	0.00459	1	1	1
GO:0034620	cellular response to unfolded protein	74	7	1.6	2771	0.00459	1	1	1
GO:0061008	hepaticobiliary system development	56	6	1.21	2772	0.00463	1	1	1
GO:1901698	response to nitrogen compound	430	22	9.29	586	0.00473	0.23535	1	1
GO:0001819	positive regulation of cytokine producti...	180	12	3.89	12	0.00474	0.00502	1	1
GO:0034101	erythrocyte homeostasis	76	7	1.64	1085	0.00532	0.36387	1	1
GO:0008631	intrinsic apoptotic signaling pathway in...	26	4	0.56	2773	0.00557	1	1	1
GO:1900407	regulation of cellular response to oxida...	26	4	0.56	2774	0.00557	1	1	1
GO:0070997	neuron death	140	10	3.02	2265	0.00599	0.76163	1	1
GO:0051246	regulation of protein metabolic process	1195	48	25.81	1966	0.00618	0.6567	1	1
GO:0060255	regulation of macromolecule metabolic pr...	2808	98	60.64	1159	0.00649	0.38282	1	1
GO:0008637	apoptotic mitochondrial changes	79	7	1.71	1972	0.00657	0.65863	1	1
GO:0010035	response to inorganic substance	212	13	4.58	1715	0.00674	0.55678	1	1
GO:0030278	regulation of ossification	80	7	1.73	1991	0.00703	0.6654	1	1
GO:0035264	multicellular organism growth	80	7	1.73	1992	0.00703	0.6654	1	1
GO:0061077	chaperone-mediated protein folding	28	4	0.6	1686	0.0073	0.55233	1	1
GO:0035967	cellular response to topologically incor...	81	7	1.75	2005	0.00752	0.67206	1	1
GO:0043330	response to exogenous dsRNA	15	3	0.32	1037	0.00774	0.34967	1	1
GO:1900101	regulation of endoplasmic reticulum unfo...	15	3	0.32	2775	0.00774	1	1	1
GO:0045669	positive regulation of osteoblast differ...	29	4	0.63	2776	0.00828	1	1	1
GO:1902882	regulation of response to oxidative stre...	29	4	0.63	2777	0.00828	1	1	1
GO:0007249	I-kappaB kinase/NF-kappaB signaling	148	10	3.2	194	0.00875	0.05857	1	1
GO:0016071	mRNA metabolic process	401	20	8.66	1780	0.00908	0.58436	1	1
GO:0040018	positive regulation of multicellular org...	16	3	0.35	2778	0.00933	1	1	1
GO:1902235	regulation of endoplasmic reticulum stre...	16	3	0.35	2779	0.00933	1	1	1
GO:0043331	response to dsRNA	30	4	0.65	1760	0.00935	0.57735	1	1
GO:0042981	regulation of apoptotic process	712	31	15.38	155	0.00945	0.04649	1	1
GO:0043067	regulation of programmed cell death	715	31	15.44	159	0.01	0.04857	1	1
GO:0032092	positive regulation of protein binding	31	4	0.67	556	0.01051	0.21797	1	1
GO:0000381	regulation of alternative mRNA splicing,...	17	3	0.37	35	0.0111	0.01131	1	1
GO:0008334	histone mRNA metabolic process	17	3	0.37	2780	0.0111	1	1	1
GO:0046685	response to arsenic-containing substance	17	3	0.37	1171	0.0111	0.38596	1	1
GO:0006473	protein acetylation	109	8	2.35	1815	0.01146	0.59916	1	1
GO:0045667	regulation of osteoblast differentiation	49	5	1.06	2238	0.01167	0.75537	1	1
GO:0051084	'de novo' posttranslational protein fold...	32	4	0.69	1820	0.01175	0.60097	1	1
GO:0019219	regulation of nucleobase-containing comp...	2003	72	43.26	571	0.01178	0.22777	1	1
GO:0097193	intrinsic apoptotic signaling pathway	181	11	3.91	672	0.01301	0.25155	1	1
GO:0032781	positive regulation of ATPase activity	18	3	0.39	2781	0.01304	1	1	1
GO:0006458	'de novo' protein folding	33	4	0.71	1853	0.01308	0.61228	1	1
GO:0010941	regulation of cell death	759	32	16.39	24	0.01308	0.00847	1	1
GO:0051240	positive regulation of multicellular org...	613	27	13.24	419	0.0131	0.14686	1	1
GO:0030218	erythrocyte differentiation	71	6	1.53	954	0.01442	0.325	1	1
GO:0070059	intrinsic apoptotic signaling pathway in...	34	4	0.73	2782	0.0145	1	1	1
GO:0014070	response to organic cyclic compound	339	17	7.32	2445	0.01482	0.84937	1	1
GO:0051171	regulation of nitrogen compound metaboli...	2057	73	44.42	873	0.01497	0.30341	1	1
GO:0006984	ER-nucleus signaling pathway	19	3	0.41	1273	0.01517	0.42023	1	1
GO:1903311	regulation of mRNA metabolic process	72	6	1.55	176	0.01537	0.05253	1	1
GO:0036473	cell death in response to oxidative stre...	35	4	0.76	2783	0.01602	1	1	1
GO:2000379	positive regulation of reactive oxygen s...	35	4	0.76	680	0.01602	0.26008	1	1
GO:0003006	developmental process involved in reprod...	289	15	6.24	510	0.01617	0.19534	1	1
GO:0051252	regulation of RNA metabolic process	1836	66	39.65	585	0.01622	0.23323	1	1
GO:0016070	RNA metabolic process	2332	81	50.36	673	0.01687	0.25313	1	1
GO:2001243	negative regulation of intrinsic apoptot...	54	5	1.17	2324	0.0173	0.78819	1	1
GO:0006950	response to stress	1875	67	40.49	794	0.01745	0.28944	1	1
GO:0045661	regulation of myoblast differentiation	20	3	0.43	2784	0.01749	1	1	1
GO:0002684	positive regulation of immune system pro...	430	20	9.29	441	0.01833	0.15877	1	1
GO:0001889	liver development	55	5	1.19	2785	0.01861	1	1	1
GO:0051099	positive regulation of binding	55	5	1.19	1413	0.01861	0.46323	1	1
GO:0051090	regulation of sequence-specific DNA bind...	191	11	4.12	853	0.01873	0.29554	1	1
GO:0010468	regulation of gene expression	2112	74	45.61	783	0.01898	0.28278	1	1
GO:0006402	mRNA catabolic process	143	9	3.09	2580	0.01922	0.91596	1	1
GO:0003151	outflow tract morphogenesis	37	4	0.8	1959	0.01935	0.65442	1	1
GO:0045445	myoblast differentiation	37	4	0.8	2786	0.01935	1	1	1
GO:0071277	cellular response to calcium ion	21	3	0.45	345	0.01999	0.11762	1	1
GO:0043583	ear development	77	6	1.66	1129	0.02079	0.37161	1	1
GO:0002456	T cell mediated immunity	38	4	0.82	1978	0.02117	0.66422	1	1
GO:0048024	regulation of mRNA splicing, via spliceo...	38	4	0.82	75	0.02117	0.02167	1	1
GO:0009057	macromolecule catabolic process	669	28	14.45	2116	0.02153	0.71177	1	1
GO:0006974	cellular response to DNA damage stimulus	467	21	10.09	225	0.02217	0.07011	1	1
GO:0002228	natural killer cell mediated immunity	22	3	0.48	2787	0.02268	1	1	1
GO:0042267	natural killer cell mediated cytotoxicit...	22	3	0.48	2788	0.02268	1	1	1
GO:0051248	negative regulation of protein metabolic...	469	21	10.13	1748	0.02312	0.56957	1	1
GO:0002218	activation of innate immune response	101	7	2.18	1676	0.02327	0.54719	1	1
GO:0043433	negative regulation of sequence-specific...	79	6	1.71	1194	0.02328	0.38704	1	1
GO:0045088	regulation of innate immune response	148	9	3.2	366	0.02344	0.12594	1	1
GO:0010604	positive regulation of macromolecule met...	1354	50	29.24	1022	0.02364	0.34009	1	1
GO:0051249	regulation of lymphocyte activation	198	11	4.28	1977	0.02373	0.66298	1	1
GO:2001233	regulation of apoptotic signaling pathwa...	224	12	4.84	855	0.02399	0.29993	1	1
GO:0010467	gene expression	2603	88	56.22	1533	0.02426	0.49882	1	1
GO:0051384	response to glucocorticoid	59	5	1.27	265	0.02448	0.08495	1	1
GO:0034166	toll-like receptor 10 signaling pathway	40	4	0.86	2789	0.0251	1	1	1
GO:0000380	alternative mRNA splicing, via spliceoso...	23	3	0.5	84	0.02555	0.02603	1	1
GO:0006695	cholesterol biosynthetic process	23	3	0.5	1470	0.02555	0.48316	1	1
GO:0043123	positive regulation of I-kappaB kinase/N...	103	7	2.22	25	0.02559	0.00862	1	1
GO:0034614	cellular response to reactive oxygen spe...	60	5	1.3	2391	0.02611	0.82184	1	1
GO:0010243	response to organonitrogen compound	390	18	8.42	1292	0.02624	0.42315	1	1
GO:0090304	nucleic acid metabolic process	2612	88	56.41	341	0.02636	0.11661	1	1
GO:0043543	protein acylation	127	8	2.74	2086	0.0264	0.7011	1	1
GO:0002694	regulation of leukocyte activation	228	12	4.92	1419	0.02705	0.46619	1	1
GO:0034146	toll-like receptor 5 signaling pathway	41	4	0.89	2790	0.02721	1	1	1
GO:0043122	regulation of I-kappaB kinase/NF-kappaB ...	128	8	2.76	93	0.0275	0.02853	1	1
GO:0046677	response to antibiotic	24	3	0.52	2791	0.02861	1	1	1
GO:0042176	regulation of protein catabolic process	230	12	4.97	957	0.02869	0.32512	1	1
GO:0001890	placenta development	83	6	1.79	269	0.02884	0.08542	1	1
GO:0048608	reproductive structure development	205	11	4.43	569	0.02964	0.22396	1	1
GO:0017038	protein import	155	9	3.35	1932	0.03041	0.6424	1	1
GO:0000303	response to superoxide	10	2	0.22	610	0.03042	0.24932	1	1
GO:0002070	epithelial cell maturation	10	2	0.22	2792	0.03042	1	1	1
GO:0010669	epithelial structure maintenance	10	2	0.22	2793	0.03042	1	1	1
GO:0018126	protein hydroxylation	10	2	0.22	2794	0.03042	1	1	1
GO:0051131	chaperone-mediated protein complex assem...	10	2	0.22	2795	0.03042	1	1	1
GO:0060009	Sertoli cell development	10	2	0.22	2796	0.03042	1	1	1
GO:1902236	negative regulation of endoplasmic retic...	10	2	0.22	2797	0.03042	1	1	1
GO:0061458	reproductive system development	206	11	4.45	572	0.03056	0.22777	1	1
GO:0070486	leukocyte aggregation	233	12	5.03	2338	0.03127	0.79286	1	1
GO:0050684	regulation of mRNA processing	63	5	1.36	112	0.03143	0.03228	1	1
GO:0043154	negative regulation of cysteine-type end...	43	4	0.93	2101	0.03176	0.70923	1	1
GO:1901362	organic cyclic compound biosynthetic pro...	2197	75	47.45	679	0.03183	0.2571	1	1
GO:0002040	sprouting angiogenesis	25	3	0.54	2798	0.03185	1	1	1
GO:0016126	sterol biosynthetic process	25	3	0.54	1559	0.03185	0.51202	1	1
GO:0060350	endochondral bone morphogenesis	25	3	0.54	2799	0.03185	1	1	1
GO:0006606	protein import into nucleus	133	8	2.87	2168	0.03349	0.73037	1	1
GO:0044744	protein targeting to nucleus	133	8	2.87	2169	0.03349	0.73037	1	1
GO:0045732	positive regulation of protein catabolic...	133	8	2.87	468	0.03349	0.17443	1	1
GO:1902593	single-organism nuclear import	133	8	2.87	2170	0.03349	0.73037	1	1
GO:0043170	macromolecule metabolic process	4509	142	97.38	1496	0.03366	0.49501	1	1
GO:0006401	RNA catabolic process	158	9	3.41	1968	0.0338	0.65728	1	1
GO:0032268	regulation of cellular protein metabolic...	1098	41	23.71	2029	0.03382	0.68067	1	1
GO:0044270	cellular nitrogen compound catabolic pro...	263	13	5.68	2255	0.03415	0.75854	1	1
GO:0046700	heterocycle catabolic process	263	13	5.68	2256	0.03415	0.75854	1	1
GO:2000117	negative regulation of cysteine-type end...	44	4	0.95	2127	0.0342	0.71748	1	1
GO:0051098	regulation of binding	134	8	2.89	268	0.03479	0.08528	1	1
GO:0043281	regulation of cysteine-type endopeptidas...	110	7	2.38	1837	0.03492	0.60538	1	1
GO:0032269	negative regulation of cellular protein ...	432	19	9.33	1744	0.03495	0.56682	1	1
GO:0001817	regulation of cytokine production	264	13	5.7	61	0.03505	0.01771	1	1
GO:2001020	regulation of response to DNA damage sti...	87	6	1.88	1360	0.03522	0.44766	1	1
GO:0042130	negative regulation of T cell proliferat...	26	3	0.56	2800	0.03528	1	1	1
GO:0031960	response to corticosteroid	65	5	1.4	336	0.03533	0.11126	1	1
GO:0001816	cytokine production	292	14	6.31	124	0.03567	0.03754	1	1
GO:0050865	regulation of cell activation	238	12	5.14	1557	0.03595	0.51153	1	1
GO:0051170	nuclear import	135	8	2.92	2187	0.03612	0.73962	1	1
GO:0000305	response to oxygen radical	11	2	0.24	703	0.0365	0.27055	1	1
GO:0007339	binding of sperm to zona pellucida	11	2	0.24	2801	0.0365	1	1	1
GO:0033158	regulation of protein import into nucleu...	11	2	0.24	704	0.0365	0.27055	1	1
GO:0006397	mRNA processing	293	14	6.33	933	0.03655	0.31577	1	1
GO:0038123	toll-like receptor TLR1:TLR2 signaling p...	45	4	0.97	2802	0.03673	1	1	1
GO:0038124	toll-like receptor TLR6:TLR2 signaling p...	45	4	0.97	2803	0.03673	1	1	1
GO:0042471	ear morphogenesis	45	4	0.97	384	0.03673	0.1336	1	1
GO:2001234	negative regulation of apoptotic signali...	112	7	2.42	543	0.03795	0.21013	1	1
GO:0051247	positive regulation of protein metabolic...	705	28	15.23	1030	0.03877	0.34475	1	1
GO:0010556	regulation of macromolecule biosynthetic...	1989	68	42.96	1082	0.04013	0.35942	1	1
GO:0002682	regulation of immune system process	647	26	13.97	546	0.04037	0.21106	1	1
GO:0006396	RNA processing	382	17	8.25	784	0.04061	0.28447	1	1
GO:2000116	regulation of cysteine-type endopeptidas...	114	7	2.46	1897	0.04115	0.6296	1	1
GO:0080090	regulation of primary metabolic process	2765	91	59.71	939	0.04131	0.32179	1	1
GO:0034504	protein localization to nucleus	164	9	3.54	1498	0.04135	0.49581	1	1
GO:0044773	mitotic DNA damage checkpoint	68	5	1.47	2463	0.0417	0.85856	1	1
GO:0051101	regulation of DNA binding	47	4	1.02	1163	0.04213	0.385	1	1
GO:2000112	regulation of cellular macromolecule bio...	1929	66	41.66	1148	0.04257	0.37515	1	1
GO:0043392	negative regulation of DNA binding	28	3	0.6	1687	0.04268	0.55233	1	1
GO:0018205	peptidyl-lysine modification	191	10	4.12	2340	0.04271	0.79318	1	1
GO:0003179	heart valve morphogenesis	12	2	0.26	795	0.043	0.29119	1	1
GO:0045662	negative regulation of myoblast differen...	12	2	0.26	2804	0.043	1	1	1
GO:0051412	response to corticosterone	12	2	0.26	796	0.043	0.29119	1	1
GO:0090312	positive regulation of protein deacetyla...	12	2	0.26	2805	0.043	1	1	1
GO:0032387	negative regulation of intracellular tra...	69	5	1.49	881	0.04398	0.30943	1	1
GO:0010033	response to organic substance	1280	46	27.64	2203	0.04438	0.74255	1	1
GO:1902532	negative regulation of intracellular sig...	219	11	4.73	2497	0.04449	0.87135	1	1
GO:0003007	heart morphogenesis	116	7	2.51	1930	0.04452	0.64132	1	1
GO:0034162	toll-like receptor 9 signaling pathway	48	4	1.04	2210	0.04498	0.74822	1	1
GO:2000736	regulation of stem cell differentiation	48	4	1.04	2211	0.04498	0.74822	1	1
GO:0007159	leukocyte cell-cell adhesion	247	12	5.33	2416	0.04558	0.83247	1	1
GO:0030330	DNA damage response, signal transduction...	70	5	1.51	1801	0.04632	0.59278	1	1
GO:1901360	organic cyclic compound metabolic proces...	3087	100	66.67	1155	0.04643	0.3805	1	1
GO:0042311	vasodilation	29	3	0.63	1732	0.04665	0.56502	1	1
GO:0043525	positive regulation of neuron apoptotic ...	29	3	0.63	516	0.04665	0.19713	1	1
GO:0070988	demethylation	29	3	0.63	1733	0.04665	0.56502	1	1
GO:0002755	MyD88-dependent toll-like receptor signa...	49	4	1.06	2239	0.04794	0.75537	1	1
GO:0032075	positive regulation of nuclease activity	49	4	1.06	2806	0.04794	1	1	1
GO:0034134	toll-like receptor 2 signaling pathway	49	4	1.06	2807	0.04794	1	1	1
GO:0010038	response to metal ion	143	8	3.09	2294	0.04803	0.77411	1	1
GO:0007548	sex differentiation	118	7	2.55	2452	0.04807	0.85112	1	1
GO:0045089	positive regulation of innate immune res...	118	7	2.55	1304	0.04807	0.42869	1	1
GO:0010605	negative regulation of macromolecule met...	1127	41	24.34	591	0.04809	0.23894	1	1
GO:0016573	histone acetylation	94	6	2.03	1528	0.04843	0.49866	1	1
GO:0009889	regulation of biosynthetic process	2078	70	44.88	1198	0.04929	0.39055	1	1
GO:0050863	regulation of T cell activation	144	8	3.11	2310	0.04968	0.77815	1	1
GO:0042168	heme metabolic process	13	2	0.28	885	0.0499	0.31124	1	1
GO:0042347	negative regulation of NF-kappaB import ...	13	2	0.28	2808	0.0499	1	1	1
GO:0060008	Sertoli cell differentiation	13	2	0.28	2809	0.0499	1	1	1
GO:0060351	cartilage development involved in endoch...	13	2	0.28	2810	0.0499	1	1	1
GO:0002221	pattern recognition receptor signaling p...	95	6	2.05	2234	0.05053	0.75438	1	1
GO:0018393	internal peptidyl-lysine acetylation	95	6	2.05	1542	0.05053	0.50576	1	1
GO:1901361	organic cyclic compound catabolic proces...	279	13	6.03	2363	0.05069	0.80573	1	1
GO:0035872	nucleotide-binding domain, leucine rich ...	30	3	0.65	2811	0.05079	1	1	1
GO:0002695	negative regulation of leukocyte activat...	72	5	1.55	1844	0.05123	0.60819	1	1
GO:0002758	innate immune response-activating signal...	96	6	2.07	2258	0.05269	0.75952	1	1
GO:0044774	mitotic DNA integrity checkpoint	73	5	1.58	2506	0.05379	0.87757	1	1
GO:0001503	ossification	173	9	3.74	1671	0.05468	0.54339	1	1
GO:0006475	internal protein amino acid acetylation	97	6	2.09	1596	0.05491	0.51979	1	1
GO:0018394	peptidyl-lysine acetylation	97	6	2.09	1597	0.05491	0.51979	1	1
GO:0042110	T cell activation	228	11	4.92	2308	0.05637	0.77706	1	1
GO:0070489	T cell aggregation	228	11	4.92	2309	0.05637	0.77706	1	1
GO:0003170	heart valve development	14	2	0.3	961	0.05716	0.33073	1	1
GO:0003197	endocardial cushion development	14	2	0.3	2812	0.05716	1	1	1
GO:0060479	lung cell differentiation	14	2	0.3	2813	0.05716	1	1	1
GO:0060487	lung epithelial cell differentiation	14	2	0.3	2814	0.05716	1	1	1
GO:1901797	negative regulation of signal transducti...	14	2	0.3	2815	0.05716	1	1	1
GO:0032944	regulation of mononuclear cell prolifera...	98	6	2.12	1627	0.05718	0.52672	1	1
GO:0050670	regulation of lymphocyte proliferation	98	6	2.12	1628	0.05718	0.52672	1	1
GO:0007006	mitochondrial membrane organization	52	4	1.12	2300	0.05745	0.77562	1	1
GO:0071593	lymphocyte aggregation	229	11	4.95	2313	0.05781	0.7803	1	1
GO:0006139	nucleobase-containing compound metabolic...	2910	94	62.85	528	0.05795	0.20117	1	1
GO:0045321	leukocyte activation	371	16	8.01	1081	0.05807	0.35716	1	1
GO:0031349	positive regulation of defense response	149	8	3.22	381	0.05846	0.12917	1	1
GO:1903037	regulation of leukocyte cell-cell adhesi...	149	8	3.22	2348	0.05846	0.79746	1	1
GO:0045740	positive regulation of DNA replication	32	3	0.69	1821	0.0596	0.60097	1	1
GO:0019438	aromatic compound biosynthetic process	2135	71	46.11	481	0.06041	0.18079	1	1
GO:0030163	protein catabolic process	432	18	9.33	1361	0.06062	0.44849	1	1
GO:0032069	regulation of nuclease activity	53	4	1.14	2816	0.06083	1	1	1
GO:0051592	response to calcium ion	53	4	1.14	1351	0.06083	0.4442	1	1
GO:0046483	heterocycle metabolic process	2986	96	64.49	609	0.06127	0.2478	1	1
GO:0018130	heterocycle biosynthetic process	2139	71	46.19	488	0.06247	0.18527	1	1
GO:0032945	negative regulation of mononuclear cell ...	33	3	0.71	1854	0.06425	0.61228	1	1
GO:0050672	negative regulation of lymphocyte prolif...	33	3	0.71	1855	0.06425	0.61228	1	1
GO:0046683	response to organophosphorus	54	4	1.17	2325	0.06432	0.78819	1	1
GO:0001975	response to amphetamine	15	2	0.32	2817	0.06477	1	1	1
GO:0005979	regulation of glycogen biosynthetic proc...	15	2	0.32	2818	0.06477	1	1	1
GO:0010165	response to X-ray	15	2	0.32	2819	0.06477	1	1	1
GO:0010962	regulation of glucan biosynthetic proces...	15	2	0.32	2820	0.06477	1	1	1
GO:0034405	response to fluid shear stress	15	2	0.32	2821	0.06477	1	1	1
GO:0035036	sperm-egg recognition	15	2	0.32	2822	0.06477	1	1	1
GO:1901522	positive regulation of transcription fro...	15	2	0.32	2823	0.06477	1	1	1
GO:0050866	negative regulation of cell activation	77	5	1.66	1943	0.06478	0.64477	1	1
GO:0001775	cell activation	496	20	10.71	2230	0.06518	0.75141	1	1
GO:0070663	regulation of leukocyte proliferation	102	6	2.2	1710	0.06683	0.5539	1	1
GO:0046649	lymphocyte activation	321	14	6.93	2371	0.06801	0.80794	1	1
GO:0034110	regulation of homotypic cell-cell adhesi...	154	8	3.33	2385	0.06818	0.81535	1	1
GO:0032774	RNA biosynthetic process	1915	64	41.36	449	0.06824	0.16315	1	1
GO:0019439	aromatic compound catabolic process	264	12	5.7	2266	0.06836	0.76171	1	1
GO:0002066	columnar/cuboidal epithelial cell develo...	34	3	0.73	666	0.06906	0.24952	1	1
GO:0005977	glycogen metabolic process	34	3	0.73	1877	0.06906	0.62327	1	1
GO:2001021	negative regulation of response to DNA d...	34	3	0.73	2824	0.06906	1	1	1
GO:0044271	cellular nitrogen compound biosynthetic ...	2185	72	47.19	601	0.06915	0.24123	1	1
GO:0022414	reproductive process	532	21	11.49	1319	0.07135	0.4353	1	1
GO:0034138	toll-like receptor 3 signaling pathway	56	4	1.21	2352	0.07159	0.80006	1	1
GO:0009896	positive regulation of catabolic process	183	9	3.95	420	0.07246	0.14696	1	1
GO:0016577	histone demethylation	16	2	0.35	2825	0.07268	1	1	1
GO:0042994	cytoplasmic sequestering of transcriptio...	16	2	0.35	2826	0.07268	1	1	1
GO:0043516	regulation of DNA damage response, signa...	16	2	0.35	1094	0.07268	0.36807	1	1
GO:0051385	response to mineralocorticoid	16	2	0.35	233	0.07268	0.0736	1	1
GO:0070849	response to epidermal growth factor	16	2	0.35	2827	0.07268	1	1	1
GO:0031399	regulation of protein modification proce...	750	28	16.2	2350	0.07291	0.79902	1	1
GO:0046651	lymphocyte proliferation	130	7	2.81	1541	0.07306	0.50322	1	1
GO:0009636	response to toxic substance	80	5	1.73	1993	0.07378	0.6654	1	1
GO:0006073	cellular glucan metabolic process	35	3	0.76	1908	0.07403	0.63395	1	1
GO:0044042	glucan metabolic process	35	3	0.76	1909	0.07403	0.63395	1	1
GO:0044786	cell cycle DNA replication	35	3	0.76	681	0.07403	0.26008	1	1
GO:0070301	cellular response to hydrogen peroxide	35	3	0.76	2828	0.07403	1	1	1
GO:0070664	negative regulation of leukocyte prolife...	35	3	0.76	1910	0.07403	0.63395	1	1
GO:1902108	regulation of mitochondrial membrane per...	35	3	0.76	1911	0.07403	0.63395	1	1
GO:1902110	positive regulation of mitochondrial mem...	35	3	0.76	1912	0.07403	0.63395	1	1
GO:1902686	mitochondrial outer membrane permeabiliz...	35	3	0.76	1913	0.07403	0.63395	1	1
GO:0032943	mononuclear cell proliferation	131	7	2.83	1553	0.07544	0.50925	1	1
GO:0009059	macromolecule biosynthetic process	2571	83	55.52	1025	0.0765	0.34346	1	1
GO:0006725	cellular aromatic compound metabolic pro...	2984	95	64.44	606	0.0775	0.24543	1	1
GO:0034109	homotypic cell-cell adhesion	270	12	5.83	2521	0.07791	0.88401	1	1
GO:2001239	regulation of extrinsic apoptotic signal...	36	3	0.78	759	0.07916	0.27065	1	1
GO:0007605	sensory perception of sound	58	4	1.25	2829	0.07926	1	1	1
GO:0042770	signal transduction in response to DNA d...	82	5	1.77	1254	0.08014	0.41	1	1
GO:0000956	nuclear-transcribed mRNA catabolic proce...	133	7	2.87	2540	0.08032	0.89405	1	1
GO:0001709	cell fate determination	17	2	0.37	2830	0.0809	1	1	1
GO:0001913	T cell mediated cytotoxicity	17	2	0.37	2831	0.0809	1	1	1
GO:0002063	chondrocyte development	17	2	0.37	2832	0.0809	1	1	1
GO:0006482	protein demethylation	17	2	0.37	2833	0.0809	1	1	1
GO:0006778	porphyrin-containing compound metabolic ...	17	2	0.37	1172	0.0809	0.38596	1	1
GO:0008214	protein dealkylation	17	2	0.37	2834	0.0809	1	1	1
GO:0014037	Schwann cell differentiation	17	2	0.37	2835	0.0809	1	1	1
GO:0042491	auditory receptor cell differentiation	17	2	0.37	1173	0.0809	0.38596	1	1
GO:0048821	erythrocyte development	17	2	0.37	1174	0.0809	0.38596	1	1
GO:0060416	response to growth hormone	17	2	0.37	2836	0.0809	1	1	1
GO:0034655	nucleobase-containing compound catabolic...	244	11	5.27	2065	0.08235	0.69232	1	1
GO:0071495	cellular response to endogenous stimulus	542	21	11.71	2565	0.08288	0.90573	1	1
GO:0034654	nucleobase-containing compound biosynthe...	2107	69	45.5	501	0.08314	0.18769	1	1
GO:0006970	response to osmotic stress	37	3	0.8	1960	0.08444	0.65442	1	1
GO:0030888	regulation of B cell proliferation	37	3	0.8	776	0.08444	0.28121	1	1
GO:0035794	positive regulation of mitochondrial mem...	37	3	0.8	1961	0.08444	0.65442	1	1
GO:1901216	positive regulation of neuron death	37	3	0.8	777	0.08444	0.28121	1	1
GO:1903409	reactive oxygen species biosynthetic pro...	37	3	0.8	1962	0.08444	0.65442	1	1
GO:0006355	regulation of transcription, DNA-templat...	1741	58	37.6	852	0.08528	0.29528	1	1
GO:0001932	regulation of protein phosphorylation	575	22	12.42	2418	0.0855	0.83434	1	1
GO:0006468	protein phosphorylation	827	30	17.86	1458	0.08642	0.47703	1	1
GO:0002704	negative regulation of leukocyte mediate...	18	2	0.39	2837	0.08938	1	1	1
GO:0006206	pyrimidine nucleobase metabolic process	18	2	0.39	2838	0.08938	1	1	1
GO:0006801	superoxide metabolic process	18	2	0.39	47	0.08938	0.0133	1	1
GO:0031365	N-terminal protein amino acid modificati...	18	2	0.39	2839	0.08938	1	1	1
GO:0032885	regulation of polysaccharide biosyntheti...	18	2	0.39	2840	0.08938	1	1	1
GO:0048678	response to axon injury	18	2	0.39	2841	0.08938	1	1	1
GO:0070873	regulation of glycogen metabolic process	18	2	0.39	2842	0.08938	1	1	1
GO:0071385	cellular response to glucocorticoid stim...	18	2	0.39	1217	0.08938	0.40334	1	1
GO:2000737	negative regulation of stem cell differe...	18	2	0.39	1218	0.08938	0.40334	1	1
GO:0001909	leukocyte mediated cytotoxicity	38	3	0.82	2843	0.08986	1	1	1
GO:0002064	epithelial cell development	111	6	2.4	2400	0.09178	0.82611	1	1
GO:0006351	transcription, DNA-templated	1818	60	39.26	463	0.09269	0.16817	1	1
GO:0031326	regulation of cellular biosynthetic proc...	2054	67	44.36	1074	0.09304	0.35209	1	1
GO:1902533	positive regulation of intracellular sig...	428	17	9.24	298	0.09384	0.09852	1	1
GO:0044092	negative regulation of molecular functio...	520	20	11.23	555	0.09414	0.21784	1	1
GO:0072593	reactive oxygen species metabolic proces...	112	6	2.42	544	0.09483	0.21013	1	1
GO:0043966	histone H3 acetylation	39	3	0.84	863	0.09543	0.30228	1	1
GO:0046902	regulation of mitochondrial membrane per...	39	3	0.84	2009	0.09543	0.67375	1	1
GO:0051591	response to cAMP	39	3	0.84	2010	0.09543	0.67375	1	1
GO:2001244	positive regulation of intrinsic apoptot...	39	3	0.84	864	0.09543	0.30228	1	1
GO:0036294	cellular response to decreased oxygen le...	62	4	1.34	1623	0.09577	0.52669	1	1
GO:0048639	positive regulation of developmental gro...	62	4	1.34	1624	0.09577	0.52669	1	1
GO:0070661	leukocyte proliferation	139	7	3	1713	0.09605	0.55622	1	1
GO:2000113	negative regulation of cellular macromol...	646	24	13.95	222	0.09607	0.06729	1	1
GO:0042098	T cell proliferation	87	5	1.88	2112	0.09729	0.70978	1	1
GO:0016570	histone modification	252	11	5.44	1272	0.09774	0.4197	1	1
GO:0071407	cellular response to organic cyclic comp...	167	8	3.61	2658	0.09783	0.95246	1	1
GO:1903506	regulation of nucleic acid-templated tra...	1758	58	37.97	940	0.0981	0.32244	1	1
GO:0000060	protein import into nucleus, translocati...	19	2	0.41	300	0.09811	0.0993	1	1
GO:0009948	anterior/posterior axis specification	19	2	0.41	1274	0.09811	0.42023	1	1
GO:0033598	mammary gland epithelial cell proliferat...	19	2	0.41	2844	0.09811	1	1	1
GO:0035315	hair cell differentiation	19	2	0.41	1275	0.09811	0.42023	1	1
GO:0043029	T cell homeostasis	19	2	0.41	2845	0.09811	1	1	1
GO:0071384	cellular response to corticosteroid stim...	19	2	0.41	1276	0.09811	0.42023	1	1
GO:0000079	regulation of cyclin-dependent protein s...	63	4	1.36	692	0.10013	0.263	1	1
GO:0014074	response to purine-containing compound	63	4	1.36	2422	0.10013	0.83661	1	1
GO:0051250	negative regulation of lymphocyte activa...	63	4	1.36	1638	0.10013	0.53533	1	1
GO:0042306	regulation of protein import into nucleu...	88	5	1.9	2120	0.10092	0.7157	1	1
GO:0060349	bone morphogenesis	40	3	0.86	2035	0.10113	0.683	1	1
GO:0072527	pyrimidine-containing compound metabolic...	40	3	0.86	2036	0.10113	0.683	1	1
GO:0051173	positive regulation of nitrogen compound...	841	30	18.16	2030	0.10142	0.68102	1	1
GO:0097659	nucleic acid-templated transcription	1831	60	39.54	485	0.10278	0.18326	1	1
GO:0051346	negative regulation of hydrolase activit...	169	8	3.65	2727	0.10296	0.99245	1	1
GO:0051254	positive regulation of RNA metabolic pro...	715	26	15.44	2172	0.10333	0.73048	1	1
GO:0031325	positive regulation of cellular metaboli...	1399	47	30.21	602	0.10448	0.24161	1	1
GO:2000377	regulation of reactive oxygen species me...	64	4	1.38	767	0.10459	0.27069	1	1
GO:0060348	bone development	89	5	1.92	1409	0.10462	0.46245	1	1
GO:0002700	regulation of production of molecular me...	41	3	0.89	943	0.10696	0.32325	1	1
GO:0006977	DNA damage response, signal transduction...	41	3	0.89	2846	0.10696	1	1	1
GO:0045055	regulated secretory pathway	41	3	0.89	944	0.10696	0.32325	1	1
GO:0090559	regulation of membrane permeability	41	3	0.89	2057	0.10696	0.692	1	1
GO:0045736	negative regulation of cyclin-dependent ...	20	2	0.43	2847	0.10707	1	1	1
GO:0090311	regulation of protein deacetylation	20	2	0.43	2848	0.10707	1	1	1
GO:1901099	negative regulation of signal transducti...	20	2	0.43	1321	0.10707	0.43664	1	1
GO:2000738	positive regulation of stem cell differe...	20	2	0.43	2849	0.10707	1	1	1
GO:2001240	negative regulation of extrinsic apoptot...	20	2	0.43	1322	0.10707	0.43664	1	1
GO:0010557	positive regulation of macromolecule bio...	782	28	16.89	1669	0.10734	0.54168	1	1
GO:0032386	regulation of intracellular transport	286	12	6.18	1728	0.10737	0.56267	1	1
GO:0048545	response to steroid hormone	171	8	3.69	2126	0.10823	0.7169	1	1
GO:2001141	regulation of RNA biosynthetic process	1771	58	38.25	791	0.10876	0.2884	1	1
GO:0034645	cellular macromolecule biosynthetic proc...	2484	79	53.65	1293	0.10907	0.42321	1	1
GO:0050954	sensory perception of mechanical stimulu...	65	4	1.4	2850	0.10913	1	1	1
GO:0016569	covalent chromatin modification	258	11	5.57	1356	0.11035	0.44559	1	1
GO:0019222	regulation of metabolic process	3352	104	72.39	1249	0.11249	0.40731	1	1
GO:0008037	cell recognition	42	3	0.91	1008	0.11293	0.33368	1	1
GO:0042307	positive regulation of protein import in...	42	3	0.91	2071	0.11293	0.70073	1	1
GO:0044264	cellular polysaccharide metabolic proces...	42	3	0.91	2072	0.11293	0.70073	1	1
GO:0072413	signal transduction involved in mitotic ...	42	3	0.91	2851	0.11293	1	1	1
GO:0072431	signal transduction involved in mitotic ...	42	3	0.91	2852	0.11293	1	1	1
GO:1902400	intracellular signal transduction involv...	42	3	0.91	2853	0.11293	1	1	1
GO:1902402	signal transduction involved in mitotic ...	42	3	0.91	2854	0.11293	1	1	1
GO:1902403	signal transduction involved in mitotic ...	42	3	0.91	2855	0.11293	1	1	1
GO:0034142	toll-like receptor 4 signaling pathway	66	4	1.43	2448	0.11376	0.85015	1	1
GO:0048839	inner ear development	66	4	1.43	1718	0.11376	0.56062	1	1
GO:0007093	mitotic cell cycle checkpoint	118	6	2.55	1955	0.11423	0.65278	1	1
GO:0021700	developmental maturation	118	6	2.55	1956	0.11423	0.65278	1	1
GO:0030099	myeloid cell differentiation	202	9	4.36	354	0.11511	0.11885	1	1
GO:0002253	activation of immune response	231	10	4.99	1463	0.11536	0.47991	1	1
GO:0006913	nucleocytoplasmic transport	231	10	4.99	206	0.11536	0.06329	1	1
GO:0031323	regulation of cellular metabolic process	2906	91	62.76	447	0.11597	0.16262	1	1
GO:0009612	response to mechanical stimulus	92	5	1.99	53	0.11613	0.01516	1	1
GO:0005978	glycogen biosynthetic process	21	2	0.45	2856	0.11623	1	1	1
GO:0009250	glucan biosynthetic process	21	2	0.45	2857	0.11623	1	1	1
GO:0009880	embryonic pattern specification	21	2	0.45	2858	0.11623	1	1	1
GO:0032881	regulation of polysaccharide metabolic p...	21	2	0.45	2859	0.11623	1	1	1
GO:0042116	macrophage activation	21	2	0.45	1366	0.11623	0.45259	1	1
GO:0070979	protein K11-linked ubiquitination	21	2	0.45	2860	0.11623	1	1	1
GO:1903533	regulation of protein targeting	146	7	3.15	1810	0.11639	0.59528	1	1
GO:0048638	regulation of developmental growth	119	6	2.57	1316	0.11764	0.43503	1	1
GO:0071453	cellular response to oxygen levels	67	4	1.45	1746	0.11847	0.56882	1	1
GO:0048519	negative regulation of biological proces...	2257	72	48.74	847	0.11861	0.29221	1	1
GO:0010629	negative regulation of gene expression	727	26	15.7	184	0.11888	0.05758	1	1
GO:0032088	negative regulation of NF-kappaB transcr...	43	3	0.93	2102	0.11901	0.70923	1	1
GO:0050868	negative regulation of T cell activation	43	3	0.93	2103	0.11901	0.70923	1	1
GO:0044265	cellular macromolecule catabolic process	569	21	12.29	1953	0.11996	0.64816	1	1
GO:0051169	nuclear transport	233	10	5.03	220	0.12017	0.06644	1	1
GO:0009892	negative regulation of metabolic process	1283	43	27.71	295	0.12062	0.09757	1	1
GO:0097190	apoptotic signaling pathway	353	14	7.62	1258	0.12147	0.41361	1	1
GO:0052548	regulation of endopeptidase activity	176	8	3.8	2509	0.12204	0.87894	1	1
GO:0060070	canonical Wnt signaling pathway	148	7	3.2	2716	0.12259	0.98608	1	1
GO:0042129	regulation of T cell proliferation	68	4	1.47	2464	0.12327	0.85856	1	1
GO:2000134	negative regulation of G1/S transition o...	68	4	1.47	2465	0.12327	0.85856	1	1
GO:0045935	positive regulation of nucleobase-contai...	827	29	17.86	1954	0.12356	0.64996	1	1
GO:0070887	cellular response to chemical stimulus	1220	41	26.35	2480	0.12403	0.86608	1	1
GO:0032434	regulation of proteasomal ubiquitin-depe...	94	5	2.03	367	0.12411	0.12686	1	1
GO:0045444	fat cell differentiation	94	5	2.03	1529	0.12411	0.49866	1	1
GO:0000122	negative regulation of transcription fro...	385	15	8.31	44	0.12436	0.01294	1	1
GO:0032436	positive regulation of proteasomal ubiqu...	44	3	0.95	1075	0.12522	0.35438	1	1
GO:0045639	positive regulation of myeloid cell diff...	44	3	0.95	2128	0.12522	0.71748	1	1
GO:0072401	signal transduction involved in DNA inte...	44	3	0.95	2861	0.12522	1	1	1
GO:0072422	signal transduction involved in DNA dama...	44	3	0.95	2862	0.12522	1	1	1
GO:0002637	regulation of immunoglobulin production	22	2	0.48	369	0.12559	0.12707	1	1
GO:0009988	cell-cell recognition	22	2	0.48	1424	0.12559	0.46809	1	1
GO:0014075	response to amine	22	2	0.48	2863	0.12559	1	1	1
GO:0042345	regulation of NF-kappaB import into nucl...	22	2	0.48	1425	0.12559	0.46809	1	1
GO:0042348	NF-kappaB import into nucleus	22	2	0.48	1426	0.12559	0.46809	1	1
GO:0045103	intermediate filament-based process	22	2	0.48	1427	0.12559	0.46809	1	1
GO:0045104	intermediate filament cytoskeleton organ...	22	2	0.48	1428	0.12559	0.46809	1	1
GO:2000278	regulation of DNA biosynthetic process	22	2	0.48	1429	0.12559	0.46809	1	1
GO:0033157	regulation of intracellular protein tran...	178	8	3.84	2206	0.12782	0.74569	1	1
GO:1902807	negative regulation of cell cycle G1/S p...	69	4	1.49	2475	0.12815	0.86258	1	1
GO:0048568	embryonic organ development	207	9	4.47	383	0.12825	0.1323	1	1
GO:0050778	positive regulation of immune response	296	12	6.39	959	0.12873	0.32693	1	1
GO:0001906	cell killing	45	3	0.97	2864	0.13154	1	1	1
GO:0032481	positive regulation of type I interferon...	45	3	0.97	23	0.13154	0.00843	1	1
GO:0042035	regulation of cytokine biosynthetic proc...	45	3	0.97	1088	0.13154	0.36465	1	1
GO:0072395	signal transduction involved in cell cyc...	45	3	0.97	2865	0.13154	1	1	1
GO:0045893	positive regulation of transcription, DN...	672	24	14.51	1895	0.13175	0.62922	1	1
GO:1903508	positive regulation of nucleic acid-temp...	672	24	14.51	1896	0.13175	0.62922	1	1
GO:0002449	lymphocyte mediated immunity	96	5	2.07	2259	0.13235	0.75952	1	1
GO:0008406	gonad development	96	5	2.07	2260	0.13235	0.75952	1	1
GO:0008630	intrinsic apoptotic signaling pathway in...	70	4	1.51	386	0.13311	0.13562	1	1
GO:0043627	response to estrogen	70	4	1.51	2866	0.13311	1	1	1
GO:0045087	innate immune response	452	17	9.76	401	0.13408	0.14022	1	1
GO:0001934	positive regulation of protein phosphory...	390	15	8.42	2489	0.13417	0.86688	1	1
GO:0050776	regulation of immune response	421	16	9.09	1634	0.13429	0.53018	1	1
GO:0010823	negative regulation of mitochondrion org...	23	2	0.5	1471	0.13511	0.48316	1	1
GO:0030890	positive regulation of B cell proliferat...	23	2	0.5	1472	0.13511	0.48316	1	1
GO:0033059	cellular pigmentation	23	2	0.5	2867	0.13511	1	1	1
GO:0051220	cytoplasmic sequestering of protein	23	2	0.5	2868	0.13511	1	1	1
GO:0044702	single organism reproductive process	484	18	10.45	850	0.13541	0.29385	1	1
GO:0072594	establishment of protein localization to...	360	14	7.77	2637	0.13574	0.94489	1	1
GO:0052547	regulation of peptidase activity	181	8	3.91	2254	0.13674	0.75733	1	1
GO:0006987	activation of signaling protein activity...	46	3	0.99	2869	0.13797	1	1	1
GO:0006694	steroid biosynthetic process	71	4	1.53	1817	0.13814	0.60054	1	1
GO:0031124	mRNA 3'-end processing	71	4	1.53	161	0.13814	0.04998	1	1
GO:0042177	negative regulation of protein catabolic...	71	4	1.53	955	0.13814	0.325	1	1
GO:0045930	negative regulation of mitotic cell cycl...	153	7	3.3	1320	0.1388	0.43541	1	1
GO:0045137	development of primary sexual characteri...	98	5	2.12	2288	0.14083	0.76952	1	1
GO:1900180	regulation of protein localization to nu...	98	5	2.12	1629	0.14083	0.52672	1	1
GO:0009891	positive regulation of biosynthetic proc...	840	29	18.14	1551	0.14128	0.5091	1	1
GO:0031401	positive regulation of protein modificat...	519	19	11.21	2504	0.14174	0.87463	1	1
GO:0045861	negative regulation of proteolysis	154	7	3.33	1924	0.14216	0.63734	1	1
GO:0009719	response to endogenous stimulus	711	25	15.36	2472	0.14223	0.86121	1	1
GO:0045944	positive regulation of transcription fro...	488	18	10.54	876	0.14275	0.30514	1	1
GO:0009893	positive regulation of metabolic process	1741	56	37.6	1256	0.14404	0.41167	1	1
GO:0045859	regulation of protein kinase activity	426	16	9.2	2459	0.14413	0.8568	1	1
GO:0001959	regulation of cytokine-mediated signalin...	47	3	1.02	2188	0.14451	0.74086	1	1
GO:1900182	positive regulation of protein localizat...	47	3	1.02	2189	0.14451	0.74086	1	1
GO:1901800	positive regulation of proteasomal prote...	47	3	1.02	1164	0.14451	0.385	1	1
GO:1903038	negative regulation of leukocyte cell-ce...	47	3	1.02	2190	0.14451	0.74086	1	1
GO:0044403	symbiosis, encompassing mutualism throug...	489	18	10.56	1252	0.14462	0.40937	1	1
GO:0044419	interspecies interaction between organis...	489	18	10.56	1253	0.14462	0.40937	1	1
GO:0000289	nuclear-transcribed mRNA poly(A) tail sh...	24	2	0.52	1501	0.1448	0.4978	1	1
GO:0014068	positive regulation of phosphatidylinosi...	24	2	0.52	1502	0.1448	0.4978	1	1
GO:0051148	negative regulation of muscle cell diffe...	24	2	0.52	2870	0.1448	1	1	1
GO:0060428	lung epithelium development	24	2	0.52	1503	0.1448	0.4978	1	1
GO:1901796	regulation of signal transduction by p53...	24	2	0.52	1504	0.1448	0.4978	1	1
GO:1901998	toxin transport	24	2	0.52	2871	0.1448	1	1	1
GO:0002757	immune response-activating signal transd...	213	9	4.6	1727	0.14501	0.56142	1	1
GO:0048589	developmental growth	213	9	4.6	1209	0.14501	0.39672	1	1
GO:0045927	positive regulation of growth	99	5	2.14	877	0.14515	0.30657	1	1
GO:0072331	signal transduction by p53 class mediato...	99	5	2.14	2299	0.14515	0.77439	1	1
GO:0006366	transcription from RNA polymerase II pro...	974	33	21.04	31	0.1456	0.00982	1	1
GO:0002764	immune response-regulating signaling pat...	273	11	5.9	2333	0.14575	0.78893	1	1
GO:0042221	response to chemical	1777	57	38.38	2669	0.14626	0.95789	1	1
GO:0043412	macromolecule modification	1913	61	41.31	1036	0.1465	0.349	1	1
GO:0048584	positive regulation of response to stimu...	942	32	20.34	1775	0.14676	0.58155	1	1
GO:0032270	positive regulation of cellular protein ...	651	23	14.06	1457	0.14932	0.4764	1	1
GO:0048562	embryonic organ morphogenesis	128	6	2.76	2096	0.15059	0.70614	1	1
GO:0005976	polysaccharide metabolic process	48	3	1.04	2212	0.15114	0.74822	1	1
GO:0018107	peptidyl-threonine phosphorylation	48	3	1.04	2213	0.15114	0.74822	1	1
GO:0031571	mitotic G1 DNA damage checkpoint	48	3	1.04	2872	0.15114	1	1	1
GO:0044819	mitotic G1/S transition checkpoint	48	3	1.04	2873	0.15114	1	1	1
GO:1903901	negative regulation of viral life cycle	48	3	1.04	424	0.15114	0.15344	1	1
GO:0002683	negative regulation of immune system pro...	186	8	4.02	255	0.1523	0.08116	1	1
GO:0002065	columnar/cuboidal epithelial cell differ...	74	4	1.6	1034	0.1537	0.34835	1	1
GO:0051054	positive regulation of DNA metabolic pro...	74	4	1.6	437	0.1537	0.15652	1	1
GO:0001649	osteoblast differentiation	101	5	2.18	1677	0.15397	0.54719	1	1
GO:0010951	negative regulation of endopeptidase act...	101	5	2.18	2639	0.15397	0.94552	1	1
GO:0002718	regulation of cytokine production involv...	25	2	0.54	1560	0.15462	0.51202	1	1
GO:0030850	prostate gland development	25	2	0.54	1561	0.15462	0.51202	1	1
GO:0033013	tetrapyrrole metabolic process	25	2	0.54	1562	0.15462	0.51202	1	1
GO:0045022	early endosome to late endosome transpor...	25	2	0.54	427	0.15462	0.15639	1	1
GO:0048146	positive regulation of fibroblast prolif...	25	2	0.54	428	0.15462	0.15639	1	1
GO:0071695	anatomical structure maturation	25	2	0.54	1563	0.15462	0.51202	1	1
GO:0016032	viral process	463	17	10	960	0.15542	0.32961	1	1
GO:0033365	protein localization to organelle	463	17	10	2447	0.15542	0.84957	1	1
GO:0022407	regulation of cell-cell adhesion	187	8	4.04	1867	0.15551	0.6129	1	1
GO:0008380	RNA splicing	247	10	5.33	1211	0.15685	0.39808	1	1
GO:0002433	immune response-regulating cell surface ...	49	3	1.06	2240	0.15787	0.75537	1	1
GO:0006919	activation of cysteine-type endopeptidas...	49	3	1.06	1241	0.15787	0.40506	1	1
GO:0034111	negative regulation of homotypic cell-ce...	49	3	1.06	2241	0.15787	0.75537	1	1
GO:0038094	Fc-gamma receptor signaling pathway	49	3	1.06	2242	0.15787	0.75537	1	1
GO:0038096	Fc-gamma receptor signaling pathway invo...	49	3	1.06	2243	0.15787	0.75537	1	1
GO:0042303	molting cycle	49	3	1.06	2874	0.15787	1	1	1
GO:0042633	hair cycle	49	3	1.06	2875	0.15787	1	1	1
GO:0044783	G1 DNA damage checkpoint	49	3	1.06	2876	0.15787	1	1	1
GO:0048525	negative regulation of viral process	49	3	1.06	442	0.15787	0.16025	1	1
GO:0006464	cellular protein modification process	1822	58	39.35	689	0.15799	0.26182	1	1
GO:0036211	protein modification process	1822	58	39.35	690	0.15799	0.26182	1	1
GO:0034641	cellular nitrogen compound metabolic pro...	3166	97	68.37	1200	0.15825	0.39291	1	1
GO:0010466	negative regulation of peptidase activit...	102	5	2.2	2645	0.15846	0.94708	1	1
GO:0042063	gliogenesis	102	5	2.2	958	0.15846	0.32583	1	1
GO:0006325	chromatin organization	433	16	9.35	1023	0.15856	0.34038	1	1
GO:1903649	regulation of cytoplasmic transport	218	9	4.71	1778	0.15979	0.58427	1	1
GO:0051094	positive regulation of developmental pro...	498	18	10.76	1967	0.16207	0.65672	1	1
GO:1902680	positive regulation of RNA biosynthetic ...	691	24	14.92	2020	0.16228	0.67611	1	1
GO:0006909	phagocytosis	103	5	2.22	2650	0.16301	0.94859	1	1
GO:0009890	negative regulation of biosynthetic proc...	724	25	15.64	117	0.16314	0.0353	1	1
GO:0010955	negative regulation of protein processin...	160	7	3.46	2000	0.16315	0.66697	1	1
GO:0010558	negative regulation of macromolecule bio...	692	24	14.94	115	0.16399	0.03426	1	1
GO:0030855	epithelial cell differentiation	280	11	6.05	2673	0.1641	0.95916	1	1
GO:0042108	positive regulation of cytokine biosynth...	26	2	0.56	450	0.16456	0.16643	1	1
GO:0060113	inner ear receptor cell differentiation	26	2	0.56	1603	0.16456	0.52584	1	1
GO:0018210	peptidyl-threonine modification	50	3	1.08	2267	0.16469	0.76232	1	1
GO:0042089	cytokine biosynthetic process	50	3	1.08	1259	0.16469	0.41497	1	1
GO:0042100	B cell proliferation	50	3	1.08	1260	0.16469	0.41497	1	1
GO:0046824	positive regulation of nucleocytoplasmic...	50	3	1.08	2268	0.16469	0.76232	1	1
GO:0048732	gland development	190	8	4.1	2570	0.16533	0.90852	1	1
GO:0048523	negative regulation of cellular process	2068	65	44.66	700	0.16569	0.26932	1	1
GO:0044764	multi-organism cellular process	468	17	10.11	1029	0.1657	0.3447	1	1
GO:0002443	leukocyte mediated immunity	132	6	2.85	1587	0.16644	0.51524	1	1
GO:0000077	DNA damage checkpoint	104	5	2.25	2654	0.16761	0.95006	1	1
GO:1901700	response to oxygen-containing compound	662	23	14.3	1544	0.16827	0.50669	1	1
GO:0002699	positive regulation of immune effector p...	77	4	1.66	1130	0.16988	0.37161	1	1
GO:0050673	epithelial cell proliferation	162	7	3.5	2642	0.17044	0.94639	1	1
GO:0071900	regulation of protein serine/threonine k...	252	10	5.44	2143	0.17118	0.72156	1	1
GO:0001935	endothelial cell proliferation	51	3	1.1	2877	0.1716	1	1	1
GO:0035666	TRIF-dependent toll-like receptor signal...	51	3	1.1	2281	0.1716	0.76907	1	1
GO:0038034	signal transduction in absence of ligand	51	3	1.1	1296	0.1716	0.4248	1	1
GO:0060759	regulation of response to cytokine stimu...	51	3	1.1	1297	0.1716	0.4248	1	1
GO:0097192	extrinsic apoptotic signaling pathway in...	51	3	1.1	1298	0.1716	0.4248	1	1
GO:1901991	negative regulation of mitotic cell cycl...	105	5	2.27	1752	0.17225	0.57367	1	1
GO:0001895	retina homeostasis	27	2	0.58	2878	0.17462	1	1	1
GO:0002753	cytoplasmic pattern recognition receptor...	27	2	0.58	2879	0.17462	1	1	1
GO:0030101	natural killer cell activation	27	2	0.58	2880	0.17462	1	1	1
GO:0033260	nuclear DNA replication	27	2	0.58	469	0.17462	0.17657	1	1
GO:0033692	cellular polysaccharide biosynthetic pro...	27	2	0.58	2881	0.17462	1	1	1
GO:0042490	mechanoreceptor differentiation	27	2	0.58	1653	0.17462	0.53928	1	1
GO:0048661	positive regulation of smooth muscle cel...	27	2	0.58	470	0.17462	0.17657	1	1
GO:0048708	astrocyte differentiation	27	2	0.58	2882	0.17462	1	1	1
GO:1903313	positive regulation of mRNA metabolic pr...	27	2	0.58	1654	0.17462	0.53928	1	1
GO:0031396	regulation of protein ubiquitination	134	6	2.89	1631	0.17462	0.52713	1	1
GO:0002431	Fc receptor mediated stimulatory signali...	52	3	1.12	2301	0.17859	0.77562	1	1
GO:0002756	MyD88-independent toll-like receptor sig...	52	3	1.12	2302	0.17859	0.77562	1	1
GO:0042107	cytokine metabolic process	52	3	1.12	1307	0.17859	0.43454	1	1
GO:0043200	response to amino acid	52	3	1.12	482	0.17859	0.18121	1	1
GO:0097202	activation of cysteine-type endopeptidas...	52	3	1.12	1308	0.17859	0.43454	1	1
GO:2001237	negative regulation of extrinsic apoptot...	52	3	1.12	1309	0.17859	0.43454	1	1
GO:0031324	negative regulation of cellular metaboli...	1133	37	24.47	182	0.1825	0.05659	1	1
GO:0045892	negative regulation of transcription, DN...	573	20	12.37	272	0.18379	0.0881	1	1
GO:0001541	ovarian follicle development	28	2	0.6	1688	0.18477	0.55233	1	1
GO:0002367	cytokine production involved in immune r...	28	2	0.6	1689	0.18477	0.55233	1	1
GO:0006809	nitric oxide biosynthetic process	28	2	0.6	1690	0.18477	0.55233	1	1
GO:0014032	neural crest cell development	28	2	0.6	1691	0.18477	0.55233	1	1
GO:0022600	digestive system process	28	2	0.6	1692	0.18477	0.55233	1	1
GO:0030279	negative regulation of ossification	28	2	0.6	1693	0.18477	0.55233	1	1
GO:0042992	negative regulation of transcription fac...	28	2	0.6	2883	0.18477	1	1	1
GO:0051881	regulation of mitochondrial membrane pot...	28	2	0.6	2884	0.18477	1	1	1
GO:0071230	cellular response to amino acid stimulus	28	2	0.6	1694	0.18477	0.55233	1	1
GO:0051052	regulation of DNA metabolic process	166	7	3.59	505	0.18543	0.19	1	1
GO:0010001	glial cell differentiation	80	4	1.73	2551	0.18663	0.89999	1	1
GO:0071901	negative regulation of protein serine/th...	80	4	1.73	1994	0.18663	0.6654	1	1
GO:0070482	response to oxygen levels	137	6	2.96	2220	0.18719	0.74861	1	1
GO:0038093	Fc receptor signaling pathway	138	6	2.98	2706	0.19146	0.98138	1	1
GO:1901699	cellular response to nitrogen compound	290	11	6.26	1771	0.19219	0.57858	1	1
GO:0002274	myeloid leukocyte activation	81	4	1.75	513	0.19233	0.19567	1	1
GO:0043393	regulation of protein binding	81	4	1.75	249	0.19233	0.07878	1	1
GO:0048469	cell maturation	81	4	1.75	2006	0.19233	0.67206	1	1
GO:0001892	embryonic placenta development	54	3	1.17	217	0.19279	0.06568	1	1
GO:0007286	spermatid development	54	3	1.17	2885	0.19279	1	1	1
GO:0071158	positive regulation of cell cycle arrest	54	3	1.17	2326	0.19279	0.78819	1	1
GO:0002702	positive regulation of production of mol...	29	2	0.63	517	0.195	0.19713	1	1
GO:0034637	cellular carbohydrate biosynthetic proce...	29	2	0.63	2886	0.195	1	1	1
GO:0042440	pigment metabolic process	29	2	0.63	1734	0.195	0.56502	1	1
GO:0071347	cellular response to interleukin-1	29	2	0.63	518	0.195	0.19713	1	1
GO:0009790	embryo development	514	18	11.1	1157	0.19576	0.38116	1	1
GO:0051260	protein homooligomerization	139	6	3	1714	0.19576	0.55622	1	1
GO:0031570	DNA integrity checkpoint	110	5	2.38	2670	0.19621	0.95803	1	1
GO:0046822	regulation of nucleocytoplasmic transpor...	110	5	2.38	1149	0.19621	0.37745	1	1
GO:1901988	negative regulation of cell cycle phase ...	110	5	2.38	1838	0.19621	0.60538	1	1
GO:0002224	toll-like receptor signaling pathway	82	4	1.77	2023	0.19809	0.67861	1	1
GO:0051216	cartilage development	82	4	1.77	2562	0.19809	0.9056	1	1
GO:0031327	negative regulation of cellular biosynth...	711	24	15.36	94	0.19834	0.02875	1	1
GO:0010563	negative regulation of phosphorus metabo...	261	10	5.64	2231	0.19845	0.75209	1	1
GO:0045936	negative regulation of phosphate metabol...	261	10	5.64	2232	0.19845	0.75209	1	1
GO:0006605	protein targeting	387	14	8.36	2473	0.19896	0.86141	1	1
GO:0043549	regulation of kinase activity	451	16	9.74	2402	0.19905	0.82659	1	1
GO:0043279	response to alkaloid	55	3	1.19	2342	0.2	0.79421	1	1
GO:0051251	positive regulation of lymphocyte activa...	140	6	3.02	1083	0.2001	0.36232	1	1
GO:0016482	cytoplasmic transport	614	21	13.26	786	0.20104	0.28601	1	1
GO:0008285	negative regulation of cell proliferatio...	325	12	7.02	248	0.20268	0.07707	1	1
GO:0006807	nitrogen compound metabolic process	3318	100	71.66	1408	0.20364	0.45937	1	1
GO:0031100	organ regeneration	30	2	0.65	1761	0.2053	0.57735	1	1
GO:0043124	negative regulation of I-kappaB kinase/N...	30	2	0.65	2887	0.2053	1	1	1
GO:1901028	regulation of mitochondrial outer membra...	30	2	0.65	1762	0.2053	0.57735	1	1
GO:1901983	regulation of protein acetylation	30	2	0.65	537	0.2053	0.20752	1	1
GO:0071824	protein-DNA complex subunit organization	112	5	2.42	2678	0.20611	0.96039	1	1
GO:0048515	spermatid differentiation	56	3	1.21	2888	0.20727	1	1	1
GO:0048585	negative regulation of response to stimu...	650	22	14.04	1999	0.20765	0.66643	1	1
GO:0030162	regulation of proteolysis	359	13	7.75	1731	0.20912	0.5646	1	1
GO:0001894	tissue homeostasis	84	4	1.81	2573	0.20975	0.91091	1	1
GO:0031123	RNA 3'-end processing	84	4	1.81	274	0.20975	0.08884	1	1
GO:0072358	cardiovascular system development	456	16	9.85	2652	0.21111	0.94905	1	1
GO:0072359	circulatory system development	456	16	9.85	2653	0.21111	0.94905	1	1
GO:0002252	immune effector process	328	12	7.08	953	0.21126	0.32337	1	1
GO:0051338	regulation of transferase activity	521	18	11.25	2370	0.2115	0.80705	1	1
GO:0001933	negative regulation of protein phosphory...	173	7	3.74	2147	0.21291	0.72536	1	1
GO:0070613	regulation of protein processing	173	7	3.74	2148	0.21291	0.72536	1	1
GO:0071496	cellular response to external stimulus	173	7	3.74	1087	0.21291	0.36396	1	1
GO:0031400	negative regulation of protein modificat...	266	10	5.74	1901	0.21438	0.62985	1	1
GO:0071897	DNA biosynthetic process	57	3	1.23	1464	0.21459	0.48187	1	1
GO:0000184	nuclear-transcribed mRNA catabolic proce...	85	4	1.84	2889	0.21565	1	1	1
GO:0006369	termination of RNA polymerase II transcr...	31	2	0.67	33	0.21566	0.01077	1	1
GO:0008593	regulation of Notch signaling pathway	31	2	0.67	1792	0.21566	0.58933	1	1
GO:0060359	response to ammonium ion	31	2	0.67	2890	0.21566	1	1	1
GO:2000241	regulation of reproductive process	31	2	0.67	557	0.21566	0.21797	1	1
GO:0006413	translational initiation	174	7	3.76	2677	0.21696	0.95986	1	1
GO:0045934	negative regulation of nucleobase-contai...	688	23	14.86	168	0.21793	0.0511	1	1
GO:0001525	angiogenesis	205	8	4.43	2420	0.21842	0.83611	1	1
GO:0016485	protein processing	268	10	5.79	2298	0.22089	0.77412	1	1
GO:0061448	connective tissue development	115	5	2.48	2429	0.22125	0.84083	1	1
GO:0019827	stem cell maintenance	86	4	1.86	2091	0.2216	0.70376	1	1
GO:0048705	skeletal system morphogenesis	86	4	1.86	2579	0.2216	0.91591	1	1
GO:1903650	negative regulation of cytoplasmic trans...	58	3	1.25	1491	0.22197	0.49104	1	1
GO:1903320	regulation of protein modification by sm...	145	6	3.13	1800	0.22232	0.58982	1	1
GO:1903507	negative regulation of nucleic acid-temp...	592	20	12.79	242	0.22408	0.07463	1	1
GO:0000271	polysaccharide biosynthetic process	32	2	0.69	2891	0.22606	1	1	1
GO:0010923	negative regulation of phosphatase activ...	32	2	0.69	2892	0.22606	1	1	1
GO:0031503	protein complex localization	32	2	0.69	573	0.22606	0.22846	1	1
GO:0061515	myeloid cell development	32	2	0.69	574	0.22606	0.22846	1	1
GO:0071806	protein transmembrane transport	32	2	0.69	1822	0.22606	0.60097	1	1
GO:0009967	positive regulation of signal transducti...	692	23	14.94	1215	0.22614	0.39917	1	1
GO:2001235	positive regulation of apoptotic signali...	116	5	2.51	1931	0.22637	0.64132	1	1
GO:1901575	organic substance catabolic process	960	31	20.73	2508	0.2279	0.87776	1	1
GO:0031328	positive regulation of cellular biosynth...	826	27	17.84	1454	0.22794	0.47456	1	1
GO:0043086	negative regulation of catalytic activit...	398	14	8.6	1754	0.22809	0.57421	1	1
GO:0042327	positive regulation of phosphorylation	463	16	10	2278	0.22853	0.76531	1	1
GO:0007283	spermatogenesis	208	8	4.49	2711	0.22975	0.98266	1	1
GO:0009968	negative regulation of signal transducti...	529	18	11.42	1928	0.23019	0.63965	1	1
GO:0031347	regulation of defense response	271	10	5.85	264	0.23081	0.08291	1	1
GO:0016337	single organismal cell-cell adhesion	367	13	7.93	1808	0.23155	0.59292	1	1
GO:0048232	male gamete generation	209	8	4.51	2712	0.23357	0.98309	1	1
GO:0007050	cell cycle arrest	148	6	3.2	1250	0.23602	0.40741	1	1
GO:1901576	organic substance biosynthetic process	3068	92	66.26	1975	0.23644	0.65985	1	1
GO:0045682	regulation of epidermis development	33	2	0.71	1856	0.2365	0.61228	1	1
GO:0051289	protein homotetramerization	33	2	0.71	2893	0.2365	1	1	1
GO:0090596	sensory organ morphogenesis	118	5	2.55	344	0.23671	0.11711	1	1
GO:0008203	cholesterol metabolic process	60	3	1.3	1546	0.23688	0.50908	1	1
GO:0031638	zymogen activation	60	3	1.3	1547	0.23688	0.50908	1	1
GO:0071456	cellular response to hypoxia	60	3	1.3	1548	0.23688	0.50908	1	1
GO:1901654	response to ketone	60	3	1.3	16	0.23688	0.00672	1	1
GO:0045860	positive regulation of protein kinase ac...	273	10	5.9	2660	0.23751	0.9531	1	1
GO:0042592	homeostatic process	698	23	15.07	2436	0.23872	0.84187	1	1
GO:2000045	regulation of G1/S transition of mitotic...	89	4	1.92	2140	0.23969	0.72153	1	1
GO:0000003	reproduction	435	15	9.39	2054	0.24043	0.69101	1	1
GO:0001655	urogenital system development	149	6	3.22	2717	0.24065	0.98648	1	1
GO:0042326	negative regulation of phosphorylation	211	8	4.56	2125	0.24128	0.71652	1	1
GO:0009058	biosynthetic process	3108	93	67.12	1998	0.24217	0.66563	1	1
GO:0051172	negative regulation of nitrogen compound...	700	23	15.12	204	0.24298	0.06066	1	1
GO:0031099	regeneration	61	3	1.32	2403	0.2444	0.8269	1	1
GO:1902679	negative regulation of RNA biosynthetic ...	601	20	12.98	114	0.24447	0.03336	1	1
GO:0002821	positive regulation of adaptive immune r...	34	2	0.73	667	0.24696	0.24952	1	1
GO:0006879	cellular iron ion homeostasis	34	2	0.73	1878	0.24696	0.62327	1	1
GO:0006939	smooth muscle contraction	34	2	0.73	1879	0.24696	0.62327	1	1
GO:0014033	neural crest cell differentiation	34	2	0.73	1880	0.24696	0.62327	1	1
GO:0043299	leukocyte degranulation	34	2	0.73	668	0.24696	0.24952	1	1
GO:0097345	mitochondrial outer membrane permeabiliz...	34	2	0.73	1881	0.24696	0.62327	1	1
GO:2000648	positive regulation of stem cell prolife...	34	2	0.73	669	0.24696	0.24952	1	1
GO:0007507	heart development	244	9	5.27	2398	0.24697	0.82454	1	1
GO:0019058	viral life cycle	244	9	5.27	674	0.24697	0.25339	1	1
GO:0002675	positive regulation of acute inflammator...	10	1	0.22	611	0.24776	0.24932	1	1
GO:0003016	respiratory system process	10	1	0.22	2894	0.24776	1	1	1
GO:0006349	regulation of gene expression by genetic...	10	1	0.22	2895	0.24776	1	1	1
GO:0006607	NLS-bearing protein import into nucleus	10	1	0.22	2896	0.24776	1	1	1
GO:0006783	heme biosynthetic process	10	1	0.22	612	0.24776	0.24932	1	1
GO:0007530	sex determination	10	1	0.22	2897	0.24776	1	1	1
GO:0008210	estrogen metabolic process	10	1	0.22	2898	0.24776	1	1	1
GO:0009185	ribonucleoside diphosphate metabolic pro...	10	1	0.22	613	0.24776	0.24932	1	1
GO:0009200	deoxyribonucleoside triphosphate metabol...	10	1	0.22	2899	0.24776	1	1	1
GO:0010818	T cell chemotaxis	10	1	0.22	614	0.24776	0.24932	1	1
GO:0010829	negative regulation of glucose transport	10	1	0.22	2900	0.24776	1	1	1
GO:0010894	negative regulation of steroid biosynthe...	10	1	0.22	615	0.24776	0.24932	1	1
GO:0021801	cerebral cortex radial glia guided migra...	10	1	0.22	616	0.24776	0.24932	1	1
GO:0022030	telencephalon glial cell migration	10	1	0.22	617	0.24776	0.24932	1	1
GO:0030206	chondroitin sulfate biosynthetic process	10	1	0.22	2901	0.24776	1	1	1
GO:0030502	negative regulation of bone mineralizati...	10	1	0.22	618	0.24776	0.24932	1	1
GO:0031629	synaptic vesicle fusion to presynaptic m...	10	1	0.22	2902	0.24776	1	1	1
GO:0032401	establishment of melanosome localization	10	1	0.22	2903	0.24776	1	1	1
GO:0032402	melanosome transport	10	1	0.22	2904	0.24776	1	1	1
GO:0032647	regulation of interferon-alpha productio...	10	1	0.22	619	0.24776	0.24932	1	1
GO:0033081	regulation of T cell differentiation in ...	10	1	0.22	2905	0.24776	1	1	1
GO:0033962	cytoplasmic mRNA processing body assembl...	10	1	0.22	2906	0.24776	1	1	1
GO:0034349	glial cell apoptotic process	10	1	0.22	2907	0.24776	1	1	1
GO:0035067	negative regulation of histone acetylati...	10	1	0.22	620	0.24776	0.24932	1	1
GO:0036474	cell death in response to hydrogen perox...	10	1	0.22	2908	0.24776	1	1	1
GO:0039694	viral RNA genome replication	10	1	0.22	2909	0.24776	1	1	1
GO:0039703	RNA replication	10	1	0.22	2910	0.24776	1	1	1
GO:0042634	regulation of hair cycle	10	1	0.22	2911	0.24776	1	1	1
GO:0043278	response to morphine	10	1	0.22	2912	0.24776	1	1	1
GO:0045109	intermediate filament organization	10	1	0.22	2913	0.24776	1	1	1
GO:0045910	negative regulation of DNA recombination	10	1	0.22	2914	0.24776	1	1	1
GO:0045939	negative regulation of steroid metabolic...	10	1	0.22	621	0.24776	0.24932	1	1
GO:0046716	muscle cell cellular homeostasis	10	1	0.22	2915	0.24776	1	1	1
GO:0048305	immunoglobulin secretion	10	1	0.22	622	0.24776	0.24932	1	1
GO:0048308	organelle inheritance	10	1	0.22	2916	0.24776	1	1	1
GO:0048313	Golgi inheritance	10	1	0.22	2917	0.24776	1	1	1
GO:0048668	collateral sprouting	10	1	0.22	2918	0.24776	1	1	1
GO:0051904	pigment granule transport	10	1	0.22	2919	0.24776	1	1	1
GO:0051905	establishment of pigment granule localiz...	10	1	0.22	2920	0.24776	1	1	1
GO:0051955	regulation of amino acid transport	10	1	0.22	2921	0.24776	1	1	1
GO:0060219	camera-type eye photoreceptor cell diffe...	10	1	0.22	2922	0.24776	1	1	1
GO:0060397	JAK-STAT cascade involved in growth horm...	10	1	0.22	2923	0.24776	1	1	1
GO:0060575	intestinal epithelial cell differentiati...	10	1	0.22	623	0.24776	0.24932	1	1
GO:0060716	labyrinthine layer blood vessel developm...	10	1	0.22	624	0.24776	0.24932	1	1
GO:0061037	negative regulation of cartilage develop...	10	1	0.22	2924	0.24776	1	1	1
GO:0061311	cell surface receptor signaling pathway ...	10	1	0.22	2925	0.24776	1	1	1
GO:0061323	cell proliferation involved in heart mor...	10	1	0.22	2926	0.24776	1	1	1
GO:0071285	cellular response to lithium ion	10	1	0.22	2927	0.24776	1	1	1
GO:0072273	metanephric nephron morphogenesis	10	1	0.22	2928	0.24776	1	1	1
GO:0090190	positive regulation of branching involve...	10	1	0.22	2929	0.24776	1	1	1
GO:0097237	cellular response to toxic substance	10	1	0.22	2930	0.24776	1	1	1
GO:1902170	cellular response to reactive nitrogen s...	10	1	0.22	2931	0.24776	1	1	1
GO:2000142	regulation of DNA-templated transcriptio...	10	1	0.22	625	0.24776	0.24932	1	1
GO:2000678	negative regulation of transcription reg...	10	1	0.22	626	0.24776	0.24932	1	1
GO:0006357	regulation of transcription from RNA pol...	870	28	18.79	72	0.24817	0.02054	1	1
GO:0002697	regulation of immune effector process	151	6	3.26	1294	0.24999	0.42423	1	1
GO:0034728	nucleosome organization	91	4	1.97	2598	0.25194	0.92724	1	1
GO:1902806	regulation of cell cycle G1/S phase tran...	91	4	1.97	2174	0.25194	0.73287	1	1
GO:0050864	regulation of B cell activation	62	3	1.34	296	0.25196	0.09769	1	1
GO:0071356	cellular response to tumor necrosis fact...	62	3	1.34	96	0.25196	0.03039	1	1
GO:0002250	adaptive immune response	121	5	2.61	2003	0.25247	0.66948	1	1
GO:0006415	translational termination	121	5	2.61	2932	0.25247	1	1	1
GO:0042325	regulation of phosphorylation	705	23	15.23	2454	0.25377	0.85252	1	1
GO:0006955	immune response	740	24	15.98	150	0.25706	0.04484	1	1
GO:0030512	negative regulation of transforming grow...	35	2	0.76	2933	0.25744	1	1	1
GO:0034644	cellular response to UV	35	2	0.76	2934	0.25744	1	1	1
GO:0046634	regulation of alpha-beta T cell activati...	35	2	0.76	1914	0.25744	0.63395	1	1
GO:0051865	protein autoubiquitination	35	2	0.76	2935	0.25744	1	1	1
GO:1903845	negative regulation of cellular response...	35	2	0.76	2936	0.25744	1	1	1
GO:0051336	regulation of hydrolase activity	607	20	13.11	2519	0.25848	0.88367	1	1
GO:0002696	positive regulation of leukocyte activat...	153	6	3.3	698	0.25942	0.26465	1	1
GO:0035150	regulation of tube size	63	3	1.36	1639	0.25955	0.53533	1	1
GO:0050880	regulation of blood vessel size	63	3	1.36	1640	0.25955	0.53533	1	1
GO:0032870	cellular response to hormone stimulus	280	10	6.05	2034	0.26152	0.6826	1	1
GO:0040007	growth	476	16	10.28	380	0.26243	0.1273	1	1
GO:0018105	peptidyl-serine phosphorylation	123	5	2.66	2027	0.26312	0.68028	1	1
GO:0070972	protein localization to endoplasmic reti...	93	4	2.01	2204	0.26431	0.74382	1	1
GO:0033993	response to lipid	346	12	7.47	1195	0.26577	0.38809	1	1
GO:0007422	peripheral nervous system development	36	2	0.78	2937	0.26793	1	1	1
GO:0014066	regulation of phosphatidylinositol 3-kin...	36	2	0.78	1934	0.26793	0.64433	1	1
GO:0033077	T cell differentiation in thymus	36	2	0.78	1935	0.26793	0.64433	1	1
GO:0006469	negative regulation of protein kinase ac...	124	5	2.68	1420	0.26849	0.46642	1	1
GO:0060828	regulation of canonical Wnt signaling pa...	124	5	2.68	2692	0.26849	0.97204	1	1
GO:0001568	blood vessel development	282	10	6.09	2050	0.26853	0.68973	1	1
GO:0001832	blastocyst growth	11	1	0.24	2938	0.26888	1	1	1
GO:0001958	endochondral ossification	11	1	0.24	2939	0.26888	1	1	1
GO:0002446	neutrophil mediated immunity	11	1	0.24	2940	0.26888	1	1	1
GO:0002715	regulation of natural killer cell mediat...	11	1	0.24	2941	0.26888	1	1	1
GO:0007220	Notch receptor processing	11	1	0.24	2942	0.26888	1	1	1
GO:0008089	anterograde axon cargo transport	11	1	0.24	2943	0.26888	1	1	1
GO:0009147	pyrimidine nucleoside triphosphate metab...	11	1	0.24	2944	0.26888	1	1	1
GO:0009148	pyrimidine nucleoside triphosphate biosy...	11	1	0.24	2945	0.26888	1	1	1
GO:0009226	nucleotide-sugar biosynthetic process	11	1	0.24	705	0.26888	0.27055	1	1
GO:0009651	response to salt stress	11	1	0.24	2946	0.26888	1	1	1
GO:0010613	positive regulation of cardiac muscle hy...	11	1	0.24	706	0.26888	0.27055	1	1
GO:0014072	response to isoquinoline alkaloid	11	1	0.24	2947	0.26888	1	1	1
GO:0014742	positive regulation of muscle hypertroph...	11	1	0.24	707	0.26888	0.27055	1	1
GO:0015012	heparan sulfate proteoglycan biosyntheti...	11	1	0.24	708	0.26888	0.27055	1	1
GO:0015804	neutral amino acid transport	11	1	0.24	2948	0.26888	1	1	1
GO:0016254	preassembly of GPI anchor in ER membrane	11	1	0.24	2949	0.26888	1	1	1
GO:0022011	myelination in peripheral nervous system	11	1	0.24	2950	0.26888	1	1	1
GO:0030194	positive regulation of blood coagulation	11	1	0.24	2951	0.26888	1	1	1
GO:0031102	neuron projection regeneration	11	1	0.24	709	0.26888	0.27055	1	1
GO:0031113	regulation of microtubule polymerization	11	1	0.24	710	0.26888	0.27055	1	1
GO:0032292	peripheral nervous system axon ensheathm...	11	1	0.24	2952	0.26888	1	1	1
GO:0032607	interferon-alpha production	11	1	0.24	711	0.26888	0.27055	1	1
GO:0035307	positive regulation of protein dephospho...	11	1	0.24	2953	0.26888	1	1	1
GO:0036075	replacement ossification	11	1	0.24	2954	0.26888	1	1	1
GO:0036230	granulocyte activation	11	1	0.24	712	0.26888	0.27055	1	1
GO:0039528	cytoplasmic pattern recognition receptor...	11	1	0.24	2955	0.26888	1	1	1
GO:0042269	regulation of natural killer cell mediat...	11	1	0.24	2956	0.26888	1	1	1
GO:0042517	positive regulation of tyrosine phosphor...	11	1	0.24	2957	0.26888	1	1	1
GO:0043558	regulation of translational initiation i...	11	1	0.24	2958	0.26888	1	1	1
GO:0045920	negative regulation of exocytosis	11	1	0.24	713	0.26888	0.27055	1	1
GO:0046640	regulation of alpha-beta T cell prolifer...	11	1	0.24	714	0.26888	0.27055	1	1
GO:0048873	homeostasis of number of cells within a ...	11	1	0.24	715	0.26888	0.27055	1	1
GO:0050974	detection of mechanical stimulus involve...	11	1	0.24	2959	0.26888	1	1	1
GO:0060142	regulation of syncytium formation by pla...	11	1	0.24	716	0.26888	0.27055	1	1
GO:0060218	hematopoietic stem cell differentiation	11	1	0.24	717	0.26888	0.27055	1	1
GO:0060602	branch elongation of an epithelium	11	1	0.24	2960	0.26888	1	1	1
GO:0060644	mammary gland epithelial cell differenti...	11	1	0.24	2961	0.26888	1	1	1
GO:0060850	regulation of transcription involved in ...	11	1	0.24	2962	0.26888	1	1	1
GO:0061036	positive regulation of cartilage develop...	11	1	0.24	2963	0.26888	1	1	1
GO:0070168	negative regulation of biomineral tissue...	11	1	0.24	718	0.26888	0.27055	1	1
GO:0071731	response to nitric oxide	11	1	0.24	719	0.26888	0.27055	1	1
GO:0085029	extracellular matrix assembly	11	1	0.24	2964	0.26888	1	1	1
GO:0090103	cochlea morphogenesis	11	1	0.24	2965	0.26888	1	1	1
GO:0090231	regulation of spindle checkpoint	11	1	0.24	720	0.26888	0.27055	1	1
GO:1900048	positive regulation of hemostasis	11	1	0.24	2966	0.26888	1	1	1
GO:1901984	negative regulation of protein acetylati...	11	1	0.24	721	0.26888	0.27055	1	1
GO:2000279	negative regulation of DNA biosynthetic ...	11	1	0.24	722	0.26888	0.27055	1	1
GO:2000757	negative regulation of peptidyl-lysine a...	11	1	0.24	723	0.26888	0.27055	1	1
GO:0050867	positive regulation of cell activation	155	6	3.35	771	0.26895	0.2743	1	1
GO:0044238	primary metabolic process	5077	148	109.65	2277	0.269	0.76521	1	1
GO:0016568	chromatin modification	380	13	8.21	1196	0.26993	0.38829	1	1
GO:0065004	protein-DNA complex assembly	94	4	2.03	2613	0.27055	0.93329	1	1
GO:1903708	positive regulation of hemopoiesis	94	4	2.03	368	0.27055	0.12686	1	1
GO:2001236	regulation of extrinsic apoptotic signal...	94	4	2.03	1530	0.27055	0.49866	1	1
GO:0006839	mitochondrial transport	156	6	3.37	2396	0.27375	0.82212	1	1
GO:0001822	kidney development	125	5	2.7	2967	0.27387	1	1	1
GO:0016125	sterol metabolic process	65	3	1.4	1682	0.27482	0.5523	1	1
GO:0035107	appendage morphogenesis	65	3	1.4	2968	0.27482	1	1	1
GO:0035108	limb morphogenesis	65	3	1.4	2969	0.27482	1	1	1
GO:0043280	positive regulation of cysteine-type end...	65	3	1.4	772	0.27482	0.2784	1	1
GO:0050680	negative regulation of epithelial cell p...	65	3	1.4	2441	0.27482	0.84577	1	1
GO:0071156	regulation of cell cycle arrest	65	3	1.4	1683	0.27482	0.5523	1	1
GO:0002260	lymphocyte homeostasis	37	2	0.8	2970	0.27842	1	1	1
GO:0035305	negative regulation of dephosphorylation	37	2	0.8	2971	0.27842	1	1	1
GO:0045454	cell redox homeostasis	37	2	0.8	1963	0.27842	0.65442	1	1
GO:0050871	positive regulation of B cell activation	37	2	0.8	66	0.27842	0.01981	1	1
GO:0070936	protein K48-linked ubiquitination	37	2	0.8	1964	0.27842	0.65442	1	1
GO:0034097	response to cytokine	350	12	7.56	230	0.2785	0.0713	1	1
GO:0009725	response to hormone	417	14	9.01	1923	0.28221	0.63659	1	1
GO:0032946	positive regulation of mononuclear cell ...	66	3	1.43	1719	0.28249	0.56062	1	1
GO:0050671	positive regulation of lymphocyte prolif...	66	3	1.43	1720	0.28249	0.56062	1	1
GO:0051100	negative regulation of binding	66	3	1.43	339	0.28249	0.11597	1	1
GO:0055076	transition metal ion homeostasis	66	3	1.43	787	0.28249	0.28614	1	1
GO:0007219	Notch signaling pathway	96	4	2.07	2261	0.28308	0.75952	1	1
GO:1903052	positive regulation of proteolysis invol...	96	4	2.07	1585	0.28308	0.5128	1	1
GO:0048511	rhythmic process	158	6	3.41	251	0.28341	0.07913	1	1
GO:0071559	response to transforming growth factor b...	127	5	2.74	1486	0.28472	0.48495	1	1
GO:0071560	cellular response to transforming growth...	127	5	2.74	1487	0.28472	0.48495	1	1
GO:0045862	positive regulation of proteolysis	190	7	4.1	464	0.28501	0.1699	1	1
GO:0006282	regulation of DNA repair	38	2	0.82	1979	0.28889	0.66422	1	1
GO:0030193	regulation of blood coagulation	38	2	0.82	1980	0.28889	0.66422	1	1
GO:0042472	inner ear morphogenesis	38	2	0.82	842	0.28889	0.29176	1	1
GO:0043467	regulation of generation of precursor me...	38	2	0.82	1981	0.28889	0.66422	1	1
GO:0043500	muscle adaptation	38	2	0.82	843	0.28889	0.29176	1	1
GO:0070555	response to interleukin-1	38	2	0.82	844	0.28889	0.29176	1	1
GO:0071260	cellular response to mechanical stimulus	38	2	0.82	845	0.28889	0.29176	1	1
GO:1900046	regulation of hemostasis	38	2	0.82	1982	0.28889	0.66422	1	1
GO:0006333	chromatin assembly or disassembly	97	4	2.09	2274	0.28938	0.76457	1	1
GO:0007281	germ cell development	97	4	2.09	848	0.28938	0.29379	1	1
GO:0000959	mitochondrial RNA metabolic process	12	1	0.26	2972	0.28942	1	1	1
GO:0003338	metanephros morphogenesis	12	1	0.26	2973	0.28942	1	1	1
GO:0006779	porphyrin-containing compound biosynthet...	12	1	0.26	797	0.28942	0.29119	1	1
GO:0007064	mitotic sister chromatid cohesion	12	1	0.26	2974	0.28942	1	1	1
GO:0007184	SMAD protein import into nucleus	12	1	0.26	2975	0.28942	1	1	1
GO:0007289	spermatid nucleus differentiation	12	1	0.26	2976	0.28942	1	1	1
GO:0009072	aromatic amino acid family metabolic pro...	12	1	0.26	2977	0.28942	1	1	1
GO:0010039	response to iron ion	12	1	0.26	798	0.28942	0.29119	1	1
GO:0010831	positive regulation of myotube different...	12	1	0.26	799	0.28942	0.29119	1	1
GO:0010922	positive regulation of phosphatase activ...	12	1	0.26	2978	0.28942	1	1	1
GO:0014044	Schwann cell development	12	1	0.26	2979	0.28942	1	1	1
GO:0021544	subpallium development	12	1	0.26	2980	0.28942	1	1	1
GO:0021591	ventricular system development	12	1	0.26	2981	0.28942	1	1	1
GO:0032098	regulation of appetite	12	1	0.26	2982	0.28942	1	1	1
GO:0032400	melanosome localization	12	1	0.26	2983	0.28942	1	1	1
GO:0032673	regulation of interleukin-4 production	12	1	0.26	134	0.28942	0.04357	1	1
GO:0035058	nonmotile primary cilium assembly	12	1	0.26	2984	0.28942	1	1	1
GO:0035115	embryonic forelimb morphogenesis	12	1	0.26	2985	0.28942	1	1	1
GO:0035235	ionotropic glutamate receptor signaling ...	12	1	0.26	800	0.28942	0.29119	1	1
GO:0035510	DNA dealkylation	12	1	0.26	801	0.28942	0.29119	1	1
GO:0035909	aorta morphogenesis	12	1	0.26	2986	0.28942	1	1	1
GO:0042346	positive regulation of NF-kappaB import ...	12	1	0.26	802	0.28942	0.29119	1	1
GO:0043277	apoptotic cell clearance	12	1	0.26	2987	0.28942	1	1	1
GO:0045737	positive regulation of cyclin-dependent ...	12	1	0.26	2988	0.28942	1	1	1
GO:0045948	positive regulation of translational ini...	12	1	0.26	135	0.28942	0.04357	1	1
GO:0046597	negative regulation of viral entry into ...	12	1	0.26	803	0.28942	0.29119	1	1
GO:0046636	negative regulation of alpha-beta T cell...	12	1	0.26	804	0.28942	0.29119	1	1
GO:0048557	embryonic digestive tract morphogenesis	12	1	0.26	2989	0.28942	1	1	1
GO:0048799	organ maturation	12	1	0.26	2990	0.28942	1	1	1
GO:0050650	chondroitin sulfate proteoglycan biosynt...	12	1	0.26	2991	0.28942	1	1	1
GO:0050858	negative regulation of antigen receptor-...	12	1	0.26	2992	0.28942	1	1	1
GO:0051567	histone H3-K9 methylation	12	1	0.26	2993	0.28942	1	1	1
GO:0051875	pigment granule localization	12	1	0.26	2994	0.28942	1	1	1
GO:0051882	mitochondrial depolarization	12	1	0.26	2995	0.28942	1	1	1
GO:0061014	positive regulation of mRNA catabolic pr...	12	1	0.26	805	0.28942	0.29119	1	1
GO:0070741	response to interleukin-6	12	1	0.26	2996	0.28942	1	1	1
GO:0071354	cellular response to interleukin-6	12	1	0.26	2997	0.28942	1	1	1
GO:0071425	hematopoietic stem cell proliferation	12	1	0.26	136	0.28942	0.04357	1	1
GO:0071514	genetic imprinting	12	1	0.26	2998	0.28942	1	1	1
GO:0072132	mesenchyme morphogenesis	12	1	0.26	2999	0.28942	1	1	1
GO:0072170	metanephric tubule development	12	1	0.26	3000	0.28942	1	1	1
GO:0072234	metanephric nephron tubule development	12	1	0.26	3001	0.28942	1	1	1
GO:0072243	metanephric nephron epithelium developme...	12	1	0.26	3002	0.28942	1	1	1
GO:0097435	fibril organization	12	1	0.26	3003	0.28942	1	1	1
GO:1901071	glucosamine-containing compound metaboli...	12	1	0.26	137	0.28942	0.04357	1	1
GO:1901224	positive regulation of NIK/NF-kappaB sig...	12	1	0.26	3004	0.28942	1	1	1
GO:2000209	regulation of anoikis	12	1	0.26	3005	0.28942	1	1	1
GO:0008360	regulation of cell shape	67	3	1.45	851	0.29018	0.29389	1	1
GO:0072073	kidney epithelium development	67	3	1.45	3006	0.29018	1	1	1
GO:0030111	regulation of Wnt signaling pathway	160	6	3.46	2722	0.29314	0.99019	1	1
GO:0033674	positive regulation of kinase activity	289	10	6.24	2578	0.29349	0.91578	1	1
GO:0019953	sexual reproduction	322	11	6.95	2068	0.29437	0.69496	1	1
GO:0008284	positive regulation of cell proliferatio...	388	13	8.38	541	0.29457	0.20881	1	1
GO:0008544	epidermis development	129	5	2.79	2520	0.29564	0.88388	1	1
GO:0018209	peptidyl-serine modification	129	5	2.79	2114	0.29564	0.71111	1	1
GO:0072001	renal system development	129	5	2.79	3007	0.29564	1	1	1
GO:1903364	positive regulation of cellular protein ...	98	4	2.12	857	0.29571	0.30017	1	1
GO:0001838	embryonic epithelial tube formation	68	3	1.47	1757	0.29788	0.57692	1	1
GO:0003018	vascular process in circulatory system	68	3	1.47	1758	0.29788	0.57692	1	1
GO:0046165	alcohol biosynthetic process	68	3	1.47	2466	0.29788	0.85856	1	1
GO:0051147	regulation of muscle cell differentiatio...	68	3	1.47	1759	0.29788	0.57692	1	1
GO:0001836	release of cytochrome c from mitochondri...	39	2	0.84	2011	0.29935	0.67375	1	1
GO:0002275	myeloid cell activation involved in immu...	39	2	0.84	865	0.29935	0.30228	1	1
GO:0009112	nucleobase metabolic process	39	2	0.84	3008	0.29935	1	1	1
GO:0022602	ovulation cycle process	39	2	0.84	2012	0.29935	0.67375	1	1
GO:0098602	single organism cell adhesion	390	13	8.42	2002	0.30083	0.66921	1	1
GO:0036293	response to decreased oxygen levels	130	5	2.81	2124	0.30113	0.71603	1	1
GO:0009895	negative regulation of catabolic process	99	4	2.14	205	0.30205	0.06119	1	1
GO:0009617	response to bacterium	194	7	4.19	77	0.30281	0.02176	1	1
GO:0044249	cellular biosynthetic process	3018	89	65.18	1799	0.30429	0.58969	1	1
GO:0030879	mammary gland development	69	3	1.49	2476	0.3056	0.86258	1	1
GO:0032479	regulation of type I interferon producti...	69	3	1.49	46	0.3056	0.01306	1	1
GO:0070665	positive regulation of leukocyte prolife...	69	3	1.49	1781	0.3056	0.5849	1	1
GO:0072175	epithelial tube formation	69	3	1.49	1782	0.3056	0.5849	1	1
GO:2001056	positive regulation of cysteine-type end...	69	3	1.49	882	0.3056	0.30943	1	1
GO:2001251	negative regulation of chromosome organi...	69	3	1.49	883	0.3056	0.30943	1	1
GO:0016055	Wnt signaling pathway	227	8	4.9	2751	0.30568	0.99862	1	1
GO:0006352	DNA-templated transcription, initiation	131	5	2.83	2139	0.30663	0.72087	1	1
GO:0033673	negative regulation of kinase activity	131	5	2.83	920	0.30663	0.31183	1	1
GO:0001944	vasculature development	293	10	6.33	2162	0.30804	0.72712	1	1
GO:0000578	embryonic axis specification	13	1	0.28	3009	0.30938	1	1	1
GO:0001961	positive regulation of cytokine-mediated...	13	1	0.28	886	0.30938	0.31124	1	1
GO:0002686	negative regulation of leukocyte migrati...	13	1	0.28	887	0.30938	0.31124	1	1
GO:0002707	negative regulation of lymphocyte mediat...	13	1	0.28	3010	0.30938	1	1	1
GO:0007004	telomere maintenance via telomerase	13	1	0.28	888	0.30938	0.31124	1	1
GO:0008105	asymmetric protein localization	13	1	0.28	889	0.30938	0.31124	1	1
GO:0009299	mRNA transcription	13	1	0.28	890	0.30938	0.31124	1	1
GO:0010224	response to UV-B	13	1	0.28	3011	0.30938	1	1	1
GO:0010656	negative regulation of muscle cell apopt...	13	1	0.28	891	0.30938	0.31124	1	1
GO:0014829	vascular smooth muscle contraction	13	1	0.28	892	0.30938	0.31124	1	1
GO:0030201	heparan sulfate proteoglycan metabolic p...	13	1	0.28	893	0.30938	0.31124	1	1
GO:0031063	regulation of histone deacetylation	13	1	0.28	3012	0.30938	1	1	1
GO:0031424	keratinization	13	1	0.28	3013	0.30938	1	1	1
GO:0032105	negative regulation of response to extra...	13	1	0.28	3014	0.30938	1	1	1
GO:0032108	negative regulation of response to nutri...	13	1	0.28	3015	0.30938	1	1	1
GO:0032204	regulation of telomere maintenance	13	1	0.28	163	0.30938	0.05055	1	1
GO:0032814	regulation of natural killer cell activa...	13	1	0.28	3016	0.30938	1	1	1
GO:0033014	tetrapyrrole biosynthetic process	13	1	0.28	894	0.30938	0.31124	1	1
GO:0033198	response to ATP	13	1	0.28	3017	0.30938	1	1	1
GO:0034381	plasma lipoprotein particle clearance	13	1	0.28	3018	0.30938	1	1	1
GO:0035412	regulation of catenin import into nucleu...	13	1	0.28	3019	0.30938	1	1	1
GO:0043496	regulation of protein homodimerization a...	13	1	0.28	3020	0.30938	1	1	1
GO:0044705	multi-organism reproductive behavior	13	1	0.28	3021	0.30938	1	1	1
GO:0045668	negative regulation of osteoblast differ...	13	1	0.28	3022	0.30938	1	1	1
GO:0045909	positive regulation of vasodilation	13	1	0.28	895	0.30938	0.31124	1	1
GO:0046633	alpha-beta T cell proliferation	13	1	0.28	896	0.30938	0.31124	1	1
GO:0046856	phosphatidylinositol dephosphorylation	13	1	0.28	3023	0.30938	1	1	1
GO:0048247	lymphocyte chemotaxis	13	1	0.28	897	0.30938	0.31124	1	1
GO:0048333	mesodermal cell differentiation	13	1	0.28	3024	0.30938	1	1	1
GO:0048745	smooth muscle tissue development	13	1	0.28	3025	0.30938	1	1	1
GO:0050820	positive regulation of coagulation	13	1	0.28	3026	0.30938	1	1	1
GO:0060396	growth hormone receptor signaling pathwa...	13	1	0.28	3027	0.30938	1	1	1
GO:0060706	cell differentiation involved in embryon...	13	1	0.28	164	0.30938	0.05055	1	1
GO:0060740	prostate gland epithelium morphogenesis	13	1	0.28	3028	0.30938	1	1	1
GO:0060760	positive regulation of response to cytok...	13	1	0.28	898	0.30938	0.31124	1	1
GO:0061082	myeloid leukocyte cytokine production	13	1	0.28	3029	0.30938	1	1	1
GO:0061213	positive regulation of mesonephros devel...	13	1	0.28	3030	0.30938	1	1	1
GO:0070207	protein homotrimerization	13	1	0.28	3031	0.30938	1	1	1
GO:0071378	cellular response to growth hormone stim...	13	1	0.28	3032	0.30938	1	1	1
GO:0072207	metanephric epithelium development	13	1	0.28	3033	0.30938	1	1	1
GO:0090189	regulation of branching involved in uret...	13	1	0.28	3034	0.30938	1	1	1
GO:1901031	regulation of response to reactive oxyge...	13	1	0.28	3035	0.30938	1	1	1
GO:1903053	regulation of extracellular matrix organ...	13	1	0.28	3036	0.30938	1	1	1
GO:1903959	regulation of anion transmembrane transp...	13	1	0.28	899	0.30938	0.31124	1	1
GO:2000352	negative regulation of endothelial cell ...	13	1	0.28	3037	0.30938	1	1	1
GO:2000406	positive regulation of T cell migration	13	1	0.28	3038	0.30938	1	1	1
GO:2000677	regulation of transcription regulatory r...	13	1	0.28	900	0.30938	0.31124	1	1
GO:0007338	single fertilization	40	2	0.86	3039	0.30978	1	1	1
GO:0042698	ovulation cycle	40	2	0.86	2037	0.30978	0.683	1	1
GO:0043255	regulation of carbohydrate biosynthetic ...	40	2	0.86	3040	0.30978	1	1	1
GO:0046209	nitric oxide metabolic process	40	2	0.86	2038	0.30978	0.683	1	1
GO:0048660	regulation of smooth muscle cell prolife...	40	2	0.86	924	0.30978	0.31278	1	1
GO:0061180	mammary gland epithelium development	40	2	0.86	2039	0.30978	0.683	1	1
GO:0071479	cellular response to ionizing radiation	40	2	0.86	2040	0.30978	0.683	1	1
GO:0051253	negative regulation of RNA metabolic pro...	628	20	13.56	111	0.30984	0.03192	1	1
GO:0044237	cellular metabolic process	5184	150	111.96	1362	0.31069	0.45133	1	1
GO:0006412	translation	360	12	7.77	2726	0.31113	0.99237	1	1
GO:0032259	methylation	196	7	4.23	506	0.31179	0.19077	1	1
GO:0097305	response to alcohol	132	5	2.85	1588	0.31215	0.51524	1	1
GO:0000075	cell cycle checkpoint	164	6	3.54	2048	0.3128	0.68579	1	1
GO:0002440	production of molecular mediator of immu...	70	3	1.51	1802	0.31332	0.59278	1	1
GO:0002703	regulation of leukocyte mediated immunit...	70	3	1.51	934	0.31332	0.31721	1	1
GO:0008217	regulation of blood pressure	70	3	1.51	935	0.31332	0.31721	1	1
GO:0022408	negative regulation of cell-cell adhesio...	70	3	1.51	2484	0.31332	0.86649	1	1
GO:0071704	organic substance metabolic process	5258	152	113.55	2428	0.31391	0.83672	1	1
GO:0002460	adaptive immune response based on somati...	101	4	2.18	2319	0.31477	0.78385	1	1
GO:0045637	regulation of myeloid cell differentiati...	101	4	2.18	438	0.31477	0.15722	1	1
GO:0071417	cellular response to organonitrogen comp...	262	9	5.66	1869	0.31508	0.61392	1	1
GO:0044703	multi-organism reproductive process	395	13	8.53	1730	0.31665	0.56397	1	1
GO:0000209	protein polyubiquitination	133	5	2.87	2171	0.31769	0.73037	1	1
GO:0061136	regulation of proteasomal protein catabo...	133	5	2.87	942	0.31769	0.32299	1	1
GO:0009894	regulation of catabolic process	396	13	8.55	583	0.31984	0.23042	1	1
GO:0002444	myeloid leukocyte mediated immunity	41	2	0.89	945	0.32018	0.32325	1	1
GO:0002698	negative regulation of immune effector p...	41	2	0.89	946	0.32018	0.32325	1	1
GO:0032355	response to estradiol	41	2	0.89	3041	0.32018	1	1	1
GO:0048145	regulation of fibroblast proliferation	41	2	0.89	329	0.32018	0.10869	1	1
GO:0050818	regulation of coagulation	41	2	0.89	2058	0.32018	0.692	1	1
GO:0032606	type I interferon production	71	3	1.53	51	0.32105	0.01489	1	1
GO:0046661	male sex differentiation	71	3	1.53	2494	0.32105	0.87029	1	1
GO:0051239	regulation of multicellular organismal p...	1112	34	24.02	1016	0.32186	0.33773	1	1
GO:0071310	cellular response to organic substance	1009	31	21.79	2142	0.32235	0.72154	1	1
GO:0009991	response to extracellular stimulus	231	8	4.99	1929	0.32237	0.64069	1	1
GO:0071345	cellular response to cytokine stimulus	297	10	6.41	390	0.32275	0.13589	1	1
GO:0038095	Fc-epsilon receptor signaling pathway	103	4	2.22	3042	0.32754	1	1	1
GO:0006337	nucleosome disassembly	14	1	0.3	3043	0.32878	1	1	1
GO:0006379	mRNA cleavage	14	1	0.3	962	0.32878	0.33073	1	1
GO:0010718	positive regulation of epithelial to mes...	14	1	0.3	3044	0.32878	1	1	1
GO:0019098	reproductive behavior	14	1	0.3	3045	0.32878	1	1	1
GO:0021799	cerebral cortex radially oriented cell m...	14	1	0.3	963	0.32878	0.33073	1	1
GO:0032094	response to food	14	1	0.3	3046	0.32878	1	1	1
GO:0032715	negative regulation of interleukin-6 pro...	14	1	0.3	3047	0.32878	1	1	1
GO:0032892	positive regulation of organic acid tran...	14	1	0.3	964	0.32878	0.33073	1	1
GO:0032986	protein-DNA complex disassembly	14	1	0.3	3048	0.32878	1	1	1
GO:0033363	secretory granule organization	14	1	0.3	3049	0.32878	1	1	1
GO:0035304	regulation of protein dephosphorylation	14	1	0.3	3050	0.32878	1	1	1
GO:0035411	catenin import into nucleus	14	1	0.3	3051	0.32878	1	1	1
GO:0035904	aorta development	14	1	0.3	3052	0.32878	1	1	1
GO:0042417	dopamine metabolic process	14	1	0.3	3053	0.32878	1	1	1
GO:0042430	indole-containing compound metabolic pro...	14	1	0.3	3054	0.32878	1	1	1
GO:0042454	ribonucleoside catabolic process	14	1	0.3	965	0.32878	0.33073	1	1
GO:0043555	regulation of translation in response to...	14	1	0.3	3055	0.32878	1	1	1
GO:0043921	modulation by host of viral transcriptio...	14	1	0.3	966	0.32878	0.33073	1	1
GO:0046596	regulation of viral entry into host cell	14	1	0.3	967	0.32878	0.33073	1	1
GO:0046688	response to copper ion	14	1	0.3	3056	0.32878	1	1	1
GO:0048710	regulation of astrocyte differentiation	14	1	0.3	3057	0.32878	1	1	1
GO:0050691	regulation of defense response to virus ...	14	1	0.3	968	0.32878	0.33073	1	1
GO:0050856	regulation of T cell receptor signaling ...	14	1	0.3	969	0.32878	0.33073	1	1
GO:0050873	brown fat cell differentiation	14	1	0.3	970	0.32878	0.33073	1	1
GO:0052312	modulation of transcription in other org...	14	1	0.3	971	0.32878	0.33073	1	1
GO:0052472	modulation by host of symbiont transcrip...	14	1	0.3	972	0.32878	0.33073	1	1
GO:0060325	face morphogenesis	14	1	0.3	3058	0.32878	1	1	1
GO:0060334	regulation of interferon-gamma-mediated ...	14	1	0.3	3059	0.32878	1	1	1
GO:0060395	SMAD protein signal transduction	14	1	0.3	973	0.32878	0.33073	1	1
GO:0060512	prostate gland morphogenesis	14	1	0.3	3060	0.32878	1	1	1
GO:0071364	cellular response to epidermal growth fa...	14	1	0.3	3061	0.32878	1	1	1
GO:0071634	regulation of transforming growth factor...	14	1	0.3	3062	0.32878	1	1	1
GO:0090201	negative regulation of release of cytoch...	14	1	0.3	3063	0.32878	1	1	1
GO:0097150	neuronal stem cell maintenance	14	1	0.3	3064	0.32878	1	1	1
GO:0098586	cellular response to virus	14	1	0.3	3065	0.32878	1	1	1
GO:2000242	negative regulation of reproductive proc...	14	1	0.3	974	0.32878	0.33073	1	1
GO:0048609	multicellular organismal reproductive pr...	332	11	7.17	1015	0.32914	0.33757	1	1
GO:0009798	axis specification	42	2	0.91	2073	0.33055	0.70073	1	1
GO:0031047	gene silencing by RNA	42	2	0.91	3066	0.33055	1	1	1
GO:0032675	regulation of interleukin-6 production	42	2	0.91	1009	0.33055	0.33368	1	1
GO:0042308	negative regulation of protein import in...	42	2	0.91	2074	0.33055	0.70073	1	1
GO:0048144	fibroblast proliferation	42	2	0.91	337	0.33055	0.11474	1	1
GO:0048659	smooth muscle cell proliferation	42	2	0.91	1010	0.33055	0.33368	1	1
GO:0051705	multi-organism behavior	42	2	0.91	3067	0.33055	1	1	1
GO:2001057	reactive nitrogen species metabolic proc...	42	2	0.91	2075	0.33055	0.70073	1	1
GO:1901652	response to peptide	233	8	5.03	364	0.33078	0.12428	1	1
GO:0001101	response to acid chemical	136	5	2.94	1019	0.33435	0.3398	1	1
GO:0006414	translational elongation	136	5	2.94	3068	0.33435	1	1	1
GO:0031668	cellular response to extracellular stimu...	136	5	2.94	1651	0.33435	0.53888	1	1
GO:0006334	nucleosome assembly	73	3	1.58	2507	0.33651	0.87757	1	1
GO:0009913	epidermal cell differentiation	73	3	1.58	1871	0.33651	0.61573	1	1
GO:0048736	appendage development	73	3	1.58	3069	0.33651	1	1	1
GO:0060173	limb development	73	3	1.58	3070	0.33651	1	1	1
GO:0050793	regulation of developmental process	1016	31	21.94	1786	0.33682	0.58621	1	1
GO:0051223	regulation of protein transport	335	11	7.23	1456	0.33974	0.47563	1	1
GO:0030168	platelet activation	137	5	2.96	3071	0.33993	1	1	1
GO:0048871	multicellular organismal homeostasis	105	4	2.27	2359	0.34034	0.80173	1	1
GO:0018193	peptidyl-amino acid modification	640	20	13.82	2173	0.34051	0.73138	1	1
GO:0000186	activation of MAPKK activity	43	2	0.93	3072	0.34087	1	1	1
GO:0001776	leukocyte homeostasis	43	2	0.93	3073	0.34087	1	1	1
GO:0001942	hair follicle development	43	2	0.93	3074	0.34087	1	1	1
GO:0006476	protein deacetylation	43	2	0.93	357	0.34087	0.12091	1	1
GO:0007586	digestion	43	2	0.93	2104	0.34087	0.70923	1	1
GO:0008585	female gonad development	43	2	0.93	2105	0.34087	0.70923	1	1
GO:0022404	molting cycle process	43	2	0.93	3075	0.34087	1	1	1
GO:0022405	hair cycle process	43	2	0.93	3076	0.34087	1	1	1
GO:0033138	positive regulation of peptidyl-serine p...	43	2	0.93	3077	0.34087	1	1	1
GO:0046718	viral entry into host cell	43	2	0.93	2106	0.34087	0.70923	1	1
GO:0060563	neuroepithelial cell differentiation	43	2	0.93	1026	0.34087	0.34405	1	1
GO:0040008	regulation of growth	302	10	6.52	421	0.34135	0.14782	1	1
GO:0007276	gamete generation	269	9	5.81	1494	0.34264	0.49254	1	1
GO:0000377	RNA splicing, via transesterification re...	170	6	3.67	533	0.34266	0.20579	1	1
GO:0000398	mRNA splicing, via spliceosome	170	6	3.67	534	0.34266	0.20579	1	1
GO:1903050	regulation of proteolysis involved in ce...	170	6	3.67	1632	0.34266	0.52775	1	1
GO:0006275	regulation of DNA replication	74	3	1.6	1876	0.34424	0.62315	1	1
GO:0014031	mesenchymal cell development	74	3	1.6	2511	0.34424	0.88106	1	1
GO:0034612	response to tumor necrosis factor	74	3	1.6	63	0.34424	0.01796	1	1
GO:0016567	protein ubiquitination	404	13	8.72	465	0.34563	0.17045	1	1
GO:0008543	fibroblast growth factor receptor signal...	106	4	2.29	3078	0.34674	1	1	1
GO:0010628	positive regulation of gene expression	814	25	17.58	2090	0.347	0.70251	1	1
GO:0006278	RNA-dependent DNA replication	15	1	0.32	1038	0.34764	0.34967	1	1
GO:0007212	dopamine receptor signaling pathway	15	1	0.32	3079	0.34764	1	1	1
GO:0008347	glial cell migration	15	1	0.32	20	0.34764	0.00789	1	1
GO:0009132	nucleoside diphosphate metabolic process	15	1	0.32	209	0.34764	0.06559	1	1
GO:0010574	regulation of vascular endothelial growt...	15	1	0.32	3080	0.34764	1	1	1
GO:0010575	positive regulation vascular endothelial...	15	1	0.32	3081	0.34764	1	1	1
GO:0030857	negative regulation of epithelial cell d...	15	1	0.32	1039	0.34764	0.34967	1	1
GO:0031498	chromatin disassembly	15	1	0.32	3082	0.34764	1	1	1
GO:0032570	response to progesterone	15	1	0.32	1040	0.34764	0.34967	1	1
GO:0032633	interleukin-4 production	15	1	0.32	210	0.34764	0.06559	1	1
GO:0033032	regulation of myeloid cell apoptotic pro...	15	1	0.32	3083	0.34764	1	1	1
GO:0033522	histone H2A ubiquitination	15	1	0.32	3084	0.34764	1	1	1
GO:0035136	forelimb morphogenesis	15	1	0.32	3085	0.34764	1	1	1
GO:0042149	cellular response to glucose starvation	15	1	0.32	3086	0.34764	1	1	1
GO:0042220	response to cocaine	15	1	0.32	3087	0.34764	1	1	1
GO:0045494	photoreceptor cell maintenance	15	1	0.32	3088	0.34764	1	1	1
GO:0045648	positive regulation of erythrocyte diffe...	15	1	0.32	3089	0.34764	1	1	1
GO:0045687	positive regulation of glial cell differ...	15	1	0.32	3090	0.34764	1	1	1
GO:0048662	negative regulation of smooth muscle cel...	15	1	0.32	3091	0.34764	1	1	1
GO:0050982	detection of mechanical stimulus	15	1	0.32	1041	0.34764	0.34967	1	1
GO:0060119	inner ear receptor cell development	15	1	0.32	1042	0.34764	0.34967	1	1
GO:0060330	regulation of response to interferon-gam...	15	1	0.32	1043	0.34764	0.34967	1	1
GO:0061013	regulation of mRNA catabolic process	15	1	0.32	1044	0.34764	0.34967	1	1
GO:0070076	histone lysine demethylation	15	1	0.32	3092	0.34764	1	1	1
GO:0070229	negative regulation of lymphocyte apopto...	15	1	0.32	3093	0.34764	1	1	1
GO:0071604	transforming growth factor beta producti...	15	1	0.32	3094	0.34764	1	1	1
GO:0090075	relaxation of muscle	15	1	0.32	3095	0.34764	1	1	1
GO:0090102	cochlea development	15	1	0.32	3096	0.34764	1	1	1
GO:1900408	negative regulation of cellular response...	15	1	0.32	3097	0.34764	1	1	1
GO:1901222	regulation of NIK/NF-kappaB signaling	15	1	0.32	3098	0.34764	1	1	1
GO:1902042	negative regulation of extrinsic apoptot...	15	1	0.32	3099	0.34764	1	1	1
GO:1902883	negative regulation of response to oxida...	15	1	0.32	3100	0.34764	1	1	1
GO:1903202	negative regulation of oxidative stress-...	15	1	0.32	3101	0.34764	1	1	1
GO:2000243	positive regulation of reproductive proc...	15	1	0.32	1045	0.34764	0.34967	1	1
GO:2000403	positive regulation of lymphocyte migrat...	15	1	0.32	1046	0.34764	0.34967	1	1
GO:2000404	regulation of T cell migration	15	1	0.32	3102	0.34764	1	1	1
GO:0006417	regulation of translation	171	6	3.69	2481	0.34767	0.86647	1	1
GO:0010562	positive regulation of phosphorus metabo...	507	16	10.95	2032	0.34965	0.68176	1	1
GO:0045937	positive regulation of phosphate metabol...	507	16	10.95	2033	0.34965	0.68176	1	1
GO:0001936	regulation of endothelial cell prolifera...	44	2	0.95	3103	0.35113	1	1	1
GO:0017148	negative regulation of translation	44	2	0.95	1076	0.35113	0.35438	1	1
GO:0032435	negative regulation of proteasomal ubiqu...	44	2	0.95	376	0.35113	0.12719	1	1
GO:0098773	skin epidermis development	44	2	0.95	3104	0.35113	1	1	1
GO:1900181	negative regulation of protein localizat...	44	2	0.95	1077	0.35113	0.35438	1	1
GO:1903214	regulation of protein targeting to mitoc...	44	2	0.95	2129	0.35113	0.71748	1	1
GO:2000106	regulation of leukocyte apoptotic proces...	44	2	0.95	2130	0.35113	0.71748	1	1
GO:0032507	maintenance of protein location in cell	75	3	1.62	2522	0.35195	0.88444	1	1
GO:0051701	interaction with host	75	3	1.62	1902	0.35195	0.63047	1	1
GO:0000375	RNA splicing, via transesterification re...	172	6	3.71	549	0.35268	0.21386	1	1
GO:0002768	immune response-regulating cell surface ...	205	7	4.43	2421	0.35277	0.83611	1	1
GO:0048015	phosphatidylinositol-mediated signaling	107	4	2.31	1788	0.35315	0.58654	1	1
GO:0048017	inositol lipid-mediated signaling	107	4	2.31	1789	0.35315	0.58654	1	1
GO:0002376	immune system process	1232	37	26.61	129	0.35353	0.04102	1	1
GO:0023057	negative regulation of signaling	578	18	12.48	1750	0.35748	0.57161	1	1
GO:1903706	regulation of hemopoiesis	173	6	3.74	183	0.35771	0.05671	1	1
GO:0045165	cell fate commitment	108	4	2.33	1806	0.35956	0.59288	1	1
GO:0050870	positive regulation of T cell activation	108	4	2.33	1807	0.35956	0.59288	1	1
GO:0006112	energy reserve metabolic process	76	3	1.64	2525	0.35966	0.88773	1	1
GO:0035148	tube formation	76	3	1.64	1925	0.35966	0.63768	1	1
GO:0022406	membrane docking	45	2	0.97	2150	0.36135	0.7255	1	1
GO:0030260	entry into host cell	45	2	0.97	2151	0.36135	0.7255	1	1
GO:0044409	entry into host	45	2	0.97	2152	0.36135	0.7255	1	1
GO:0046545	development of primary female sexual cha...	45	2	0.97	2153	0.36135	0.7255	1	1
GO:0051806	entry into cell of other organism involv...	45	2	0.97	2154	0.36135	0.7255	1	1
GO:0051828	entry into other organism involved in sy...	45	2	0.97	2155	0.36135	0.7255	1	1
GO:0052126	movement in host environment	45	2	0.97	2156	0.36135	0.7255	1	1
GO:0052192	movement in environment of other organis...	45	2	0.97	2157	0.36135	0.7255	1	1
GO:0035295	tube development	308	10	6.65	2498	0.3639	0.87268	1	1
GO:0010648	negative regulation of cell communicatio...	581	18	12.55	1774	0.36579	0.58014	1	1
GO:0002639	positive regulation of immunoglobulin pr...	16	1	0.35	234	0.36597	0.0736	1	1
GO:0002720	positive regulation of cytokine producti...	16	1	0.35	1095	0.36597	0.36807	1	1
GO:0002931	response to ischemia	16	1	0.35	3105	0.36597	1	1	1
GO:0006221	pyrimidine nucleotide biosynthetic proce...	16	1	0.35	3106	0.36597	1	1	1
GO:0006356	regulation of transcription from RNA pol...	16	1	0.35	3107	0.36597	1	1	1
GO:0006376	mRNA splice site selection	16	1	0.35	235	0.36597	0.0736	1	1
GO:0009154	purine ribonucleotide catabolic process	16	1	0.35	1096	0.36597	0.36807	1	1
GO:0010226	response to lithium ion	16	1	0.35	3108	0.36597	1	1	1
GO:0010573	vascular endothelial growth factor produ...	16	1	0.35	3109	0.36597	1	1	1
GO:0010799	regulation of peptidyl-threonine phospho...	16	1	0.35	3110	0.36597	1	1	1
GO:0018023	peptidyl-lysine trimethylation	16	1	0.35	3111	0.36597	1	1	1
GO:0032330	regulation of chondrocyte differentiatio...	16	1	0.35	3112	0.36597	1	1	1
GO:0032757	positive regulation of interleukin-8 pro...	16	1	0.35	236	0.36597	0.0736	1	1
GO:0032964	collagen biosynthetic process	16	1	0.35	3113	0.36597	1	1	1
GO:0033028	myeloid cell apoptotic process	16	1	0.35	3114	0.36597	1	1	1
GO:0033574	response to testosterone	16	1	0.35	237	0.36597	0.0736	1	1
GO:0035094	response to nicotine	16	1	0.35	1097	0.36597	0.36807	1	1
GO:0042516	regulation of tyrosine phosphorylation o...	16	1	0.35	3115	0.36597	1	1	1
GO:0043276	anoikis	16	1	0.35	3116	0.36597	1	1	1
GO:0045429	positive regulation of nitric oxide bios...	16	1	0.35	1098	0.36597	0.36807	1	1
GO:0045684	positive regulation of epidermis develop...	16	1	0.35	3117	0.36597	1	1	1
GO:0045747	positive regulation of Notch signaling p...	16	1	0.35	1099	0.36597	0.36807	1	1
GO:0045776	negative regulation of blood pressure	16	1	0.35	1100	0.36597	0.36807	1	1
GO:0045824	negative regulation of innate immune res...	16	1	0.35	1101	0.36597	0.36807	1	1
GO:0046839	phospholipid dephosphorylation	16	1	0.35	3118	0.36597	1	1	1
GO:0048538	thymus development	16	1	0.35	1102	0.36597	0.36807	1	1
GO:0048701	embryonic cranial skeleton morphogenesis	16	1	0.35	3119	0.36597	1	1	1
GO:0051445	regulation of meiotic cell cycle	16	1	0.35	1103	0.36597	0.36807	1	1
GO:0051452	intracellular pH reduction	16	1	0.35	3120	0.36597	1	1	1
GO:0061217	regulation of mesonephros development	16	1	0.35	3121	0.36597	1	1	1
GO:0070232	regulation of T cell apoptotic process	16	1	0.35	3122	0.36597	1	1	1
GO:0072529	pyrimidine-containing compound catabolic...	16	1	0.35	1104	0.36597	0.36807	1	1
GO:1901985	positive regulation of protein acetylati...	16	1	0.35	1105	0.36597	0.36807	1	1
GO:2000826	regulation of heart morphogenesis	16	1	0.35	3123	0.36597	1	1	1
GO:0007179	transforming growth factor beta receptor...	109	4	2.35	1816	0.36597	0.59916	1	1
GO:0042493	response to drug	208	7	4.49	1648	0.36657	0.53801	1	1
GO:0006614	SRP-dependent cotranslational protein ta...	77	3	1.66	2532	0.36735	0.89093	1	1
GO:0010950	positive regulation of endopeptidase act...	77	3	1.66	1131	0.36735	0.37161	1	1
GO:0032543	mitochondrial translation	77	3	1.66	3124	0.36735	1	1	1
GO:0032388	positive regulation of intracellular tra...	175	6	3.78	2181	0.36776	0.73364	1	1
GO:1903362	regulation of cellular protein catabolic...	175	6	3.78	1137	0.36776	0.3741	1	1
GO:0044033	multi-organism metabolic process	142	5	3.07	1135	0.36788	0.3736	1	1
GO:0023056	positive regulation of signaling	754	23	16.28	1158	0.36827	0.38166	1	1
GO:0006886	intracellular protein transport	582	18	12.57	2443	0.36856	0.84629	1	1
GO:0019220	regulation of phosphate metabolic proces...	789	24	17.04	2357	0.36942	0.8001	1	1
GO:0045786	negative regulation of cell cycle	310	10	6.69	462	0.37146	0.16803	1	1
GO:0002062	chondrocyte differentiation	46	2	0.99	3125	0.3715	1	1	1
GO:0006446	regulation of translational initiation	46	2	0.99	1139	0.3715	0.37486	1	1
GO:0009855	determination of bilateral symmetry	46	2	0.99	3126	0.3715	1	1	1
GO:0032635	interleukin-6 production	46	2	0.99	1140	0.3715	0.37486	1	1
GO:0035601	protein deacylation	46	2	0.99	398	0.3715	0.14011	1	1
GO:0045727	positive regulation of translation	46	2	0.99	1141	0.3715	0.37486	1	1
GO:0055072	iron ion homeostasis	46	2	0.99	1142	0.3715	0.37486	1	1
GO:0072080	nephron tubule development	46	2	0.99	3127	0.3715	1	1	1
GO:0032504	multicellular organism reproduction	344	11	7.43	1156	0.3719	0.38082	1	1
GO:0007162	negative regulation of cell adhesion	110	4	2.38	2671	0.37238	0.95803	1	1
GO:0070371	ERK1 and ERK2 cascade	110	4	2.38	1839	0.37238	0.60538	1	1
GO:1903039	positive regulation of leukocyte cell-ce...	110	4	2.38	1840	0.37238	0.60538	1	1
GO:0051345	positive regulation of hydrolase activit...	447	14	9.65	1870	0.3746	0.61489	1	1
GO:0006613	cotranslational protein targeting to mem...	78	3	1.68	2537	0.37503	0.89404	1	1
GO:0048592	eye morphogenesis	78	3	1.68	1152	0.37503	0.37933	1	1
GO:0043068	positive regulation of programmed cell d...	311	10	6.72	192	0.37525	0.05792	1	1
GO:0048514	blood vessel morphogenesis	244	8	5.27	1649	0.37759	0.53809	1	1
GO:0051276	chromosome organization	620	19	13.39	151	0.37846	0.04559	1	1
GO:0034112	positive regulation of homotypic cell-ce...	111	4	2.4	1852	0.37878	0.61153	1	1
GO:0030155	regulation of cell adhesion	312	10	6.74	2634	0.37904	0.94382	1	1
GO:0060249	anatomical structure homeostasis	144	5	3.11	1162	0.37908	0.38488	1	1
GO:0010647	positive regulation of cell communicatio...	759	23	16.39	1469	0.3806	0.48303	1	1
GO:0046907	intracellular transport	1002	30	21.64	941	0.38079	0.32282	1	1
GO:0065009	regulation of molecular function	1351	40	29.18	1013	0.38143	0.33456	1	1
GO:0001656	metanephros development	47	2	1.02	3128	0.38159	1	1	1
GO:0002377	immunoglobulin production	47	2	1.02	1165	0.38159	0.385	1	1
GO:0007030	Golgi organization	47	2	1.02	2191	0.38159	0.74086	1	1
GO:0009799	specification of symmetry	47	2	1.02	3129	0.38159	1	1	1
GO:0010921	regulation of phosphatase activity	47	2	1.02	2192	0.38159	0.74086	1	1
GO:0030282	bone mineralization	47	2	1.02	1166	0.38159	0.385	1	1
GO:0042552	myelination	47	2	1.02	3130	0.38159	1	1	1
GO:0046823	negative regulation of nucleocytoplasmic...	47	2	1.02	2193	0.38159	0.74086	1	1
GO:0098732	macromolecule deacylation	47	2	1.02	414	0.38159	0.14672	1	1
GO:1901799	negative regulation of proteasomal prote...	47	2	1.02	415	0.38159	0.14672	1	1
GO:0032845	negative regulation of homeostatic proce...	79	3	1.71	486	0.38269	0.18418	1	1
GO:0045047	protein targeting to ER	79	3	1.71	2544	0.38269	0.89705	1	1
GO:0045185	maintenance of protein location	79	3	1.71	2545	0.38269	0.89705	1	1
GO:0009605	response to external stimulus	1003	30	21.66	1213	0.38297	0.39877	1	1
GO:0000188	inactivation of MAPK activity	17	1	0.37	1175	0.38378	0.38596	1	1
GO:0001937	negative regulation of endothelial cell ...	17	1	0.37	3131	0.38378	1	1	1
GO:0002053	positive regulation of mesenchymal cell ...	17	1	0.37	3132	0.38378	1	1	1
GO:0002711	positive regulation of T cell mediated i...	17	1	0.37	1176	0.38378	0.38596	1	1
GO:0003341	cilium movement	17	1	0.37	3133	0.38378	1	1	1
GO:0006940	regulation of smooth muscle contraction	17	1	0.37	1177	0.38378	0.38596	1	1
GO:0006953	acute-phase response	17	1	0.37	3134	0.38378	1	1	1
GO:0009261	ribonucleotide catabolic process	17	1	0.37	1178	0.38378	0.38596	1	1
GO:0009394	2'-deoxyribonucleotide metabolic process	17	1	0.37	256	0.38378	0.0819	1	1
GO:0010324	membrane invagination	17	1	0.37	3135	0.38378	1	1	1
GO:0010390	histone monoubiquitination	17	1	0.37	3136	0.38378	1	1	1
GO:0010611	regulation of cardiac muscle hypertrophy	17	1	0.37	1179	0.38378	0.38596	1	1
GO:0010677	negative regulation of cellular carbohyd...	17	1	0.37	257	0.38378	0.0819	1	1
GO:0014743	regulation of muscle hypertrophy	17	1	0.37	1180	0.38378	0.38596	1	1
GO:0015682	ferric iron transport	17	1	0.37	3137	0.38378	1	1	1
GO:0032469	endoplasmic reticulum calcium ion homeos...	17	1	0.37	3138	0.38378	1	1	1
GO:0032897	negative regulation of viral transcripti...	17	1	0.37	258	0.38378	0.0819	1	1
GO:0033572	transferrin transport	17	1	0.37	3139	0.38378	1	1	1
GO:0042503	tyrosine phosphorylation of Stat3 protei...	17	1	0.37	3140	0.38378	1	1	1
GO:0042743	hydrogen peroxide metabolic process	17	1	0.37	3141	0.38378	1	1	1
GO:0043666	regulation of phosphoprotein phosphatase...	17	1	0.37	1181	0.38378	0.38596	1	1
GO:0045806	negative regulation of endocytosis	17	1	0.37	3142	0.38378	1	1	1
GO:0045851	pH reduction	17	1	0.37	3143	0.38378	1	1	1
GO:0050879	multicellular organismal movement	17	1	0.37	1182	0.38378	0.38596	1	1
GO:0050881	musculoskeletal movement	17	1	0.37	1183	0.38378	0.38596	1	1
GO:0050918	positive chemotaxis	17	1	0.37	259	0.38378	0.0819	1	1
GO:0051898	negative regulation of protein kinase B ...	17	1	0.37	3144	0.38378	1	1	1
GO:0061383	trabecula morphogenesis	17	1	0.37	3145	0.38378	1	1	1
GO:0061418	regulation of transcription from RNA pol...	17	1	0.37	3146	0.38378	1	1	1
GO:0071353	cellular response to interleukin-4	17	1	0.37	3147	0.38378	1	1	1
GO:0072512	trivalent inorganic cation transport	17	1	0.37	3148	0.38378	1	1	1
GO:1902117	positive regulation of organelle assembl...	17	1	0.37	36	0.38378	0.01131	1	1
GO:1903428	positive regulation of reactive oxygen s...	17	1	0.37	1184	0.38378	0.38596	1	1
GO:2000779	regulation of double-strand break repair	17	1	0.37	3149	0.38378	1	1	1
GO:0051347	positive regulation of transferase activ...	348	11	7.52	2612	0.38632	0.93259	1	1
GO:0051174	regulation of phosphorus metabolic proce...	796	24	17.19	2381	0.38635	0.81193	1	1
GO:0048598	embryonic morphogenesis	280	9	6.05	2674	0.38663	0.95916	1	1
GO:0031497	chromatin assembly	80	3	1.73	1995	0.39033	0.6654	1	1
GO:0032886	regulation of microtubule-based process	80	3	1.73	83	0.39033	0.02537	1	1
GO:0051651	maintenance of location in cell	80	3	1.73	2552	0.39033	0.89999	1	1
GO:0071229	cellular response to acid chemical	80	3	1.73	1201	0.39033	0.39472	1	1
GO:0060429	epithelium development	521	16	11.25	2680	0.39097	0.96266	1	1
GO:0006470	protein dephosphorylation	113	4	2.44	1890	0.39156	0.62364	1	1
GO:0000288	nuclear-transcribed mRNA catabolic proce...	48	2	1.04	1202	0.39161	0.39506	1	1
GO:0001657	ureteric bud development	48	2	1.04	3150	0.39161	1	1	1
GO:0001837	epithelial to mesenchymal transition	48	2	1.04	3151	0.39161	1	1	1
GO:0007272	ensheathment of neurons	48	2	1.04	3152	0.39161	1	1	1
GO:0008366	axon ensheathment	48	2	1.04	3153	0.39161	1	1	1
GO:0014065	phosphatidylinositol 3-kinase signaling	48	2	1.04	1203	0.39161	0.39506	1	1
GO:0030216	keratinocyte differentiation	48	2	1.04	2214	0.39161	0.74822	1	1
GO:0061326	renal tubule development	48	2	1.04	3154	0.39161	1	1	1
GO:0072163	mesonephric epithelium development	48	2	1.04	3155	0.39161	1	1	1
GO:0072164	mesonephric tubule development	48	2	1.04	3156	0.39161	1	1	1
GO:0090288	negative regulation of cellular response...	48	2	1.04	3157	0.39161	1	1	1
GO:0071902	positive regulation of protein serine/th...	147	5	3.17	2336	0.39587	0.78991	1	1
GO:0051091	positive regulation of sequence-specific...	114	4	2.46	1898	0.39794	0.6296	1	1
GO:0090316	positive regulation of intracellular pro...	114	4	2.46	1899	0.39794	0.6296	1	1
GO:0016331	morphogenesis of embryonic epithelium	81	3	1.75	2007	0.39794	0.67206	1	1
GO:0072599	establishment of protein localization to...	81	3	1.75	2559	0.39794	0.90284	1	1
GO:0006541	glutamine metabolic process	18	1	0.39	3158	0.4011	1	1	1
GO:0014047	glutamate secretion	18	1	0.39	3159	0.4011	1	1	1
GO:0019933	cAMP-mediated signaling	18	1	0.39	1219	0.4011	0.40334	1	1
GO:0030224	monocyte differentiation	18	1	0.39	3160	0.4011	1	1	1
GO:0031069	hair follicle morphogenesis	18	1	0.39	3161	0.4011	1	1	1
GO:0031128	developmental induction	18	1	0.39	3162	0.4011	1	1	1
GO:0032728	positive regulation of interferon-beta p...	18	1	0.39	48	0.4011	0.0133	1	1
GO:0032743	positive regulation of interleukin-2 pro...	18	1	0.39	1220	0.4011	0.40334	1	1
GO:0033006	regulation of mast cell activation invol...	18	1	0.39	1221	0.4011	0.40334	1	1
GO:0042312	regulation of vasodilation	18	1	0.39	1222	0.4011	0.40334	1	1
GO:0043304	regulation of mast cell degranulation	18	1	0.39	1223	0.4011	0.40334	1	1
GO:0043388	positive regulation of DNA binding	18	1	0.39	3163	0.4011	1	1	1
GO:0045739	positive regulation of DNA repair	18	1	0.39	3164	0.4011	1	1	1
GO:0045843	negative regulation of striated muscle t...	18	1	0.39	3165	0.4011	1	1	1
GO:0048854	brain morphogenesis	18	1	0.39	3166	0.4011	1	1	1
GO:0051055	negative regulation of lipid biosyntheti...	18	1	0.39	1224	0.4011	0.40334	1	1
GO:0051155	positive regulation of striated muscle c...	18	1	0.39	277	0.4011	0.09048	1	1
GO:0060323	head morphogenesis	18	1	0.39	3167	0.4011	1	1	1
GO:0060338	regulation of type I interferon-mediated...	18	1	0.39	3168	0.4011	1	1	1
GO:0060441	epithelial tube branching involved in lu...	18	1	0.39	3169	0.4011	1	1	1
GO:0060674	placenta blood vessel development	18	1	0.39	278	0.4011	0.09048	1	1
GO:0070423	nucleotide-binding oligomerization domai...	18	1	0.39	3170	0.4011	1	1	1
GO:0071359	cellular response to dsRNA	18	1	0.39	3171	0.4011	1	1	1
GO:1900077	negative regulation of cellular response...	18	1	0.39	279	0.4011	0.09048	1	1
GO:0001823	mesonephros development	49	2	1.06	3172	0.40156	1	1	1
GO:0002526	acute inflammatory response	49	2	1.06	1242	0.40156	0.40506	1	1
GO:0002706	regulation of lymphocyte mediated immuni...	49	2	1.06	1243	0.40156	0.40506	1	1
GO:0032526	response to retinoic acid	49	2	1.06	3173	0.40156	1	1	1
GO:0042990	regulation of transcription factor impor...	49	2	1.06	2244	0.40156	0.75537	1	1
GO:0042991	transcription factor import into nucleus	49	2	1.06	2245	0.40156	0.75537	1	1
GO:0043473	pigmentation	49	2	1.06	2246	0.40156	0.75537	1	1
GO:0043161	proteasome-mediated ubiquitin-dependent ...	250	8	5.4	1255	0.40333	0.41105	1	1
GO:1903827	regulation of cellular protein localizat...	250	8	5.4	2119	0.40333	0.71443	1	1
GO:0031667	response to nutrient levels	216	7	4.66	1755	0.4035	0.5752	1	1
GO:0044093	positive regulation of molecular functio...	873	26	18.85	1790	0.40411	0.58844	1	1
GO:0006626	protein targeting to mitochondrion	82	3	1.77	2563	0.40553	0.9056	1	1
GO:0010952	positive regulation of peptidase activit...	82	3	1.77	529	0.40553	0.20149	1	1
GO:0043901	negative regulation of multi-organism pr...	82	3	1.77	530	0.40553	0.20149	1	1
GO:0048762	mesenchymal cell differentiation	82	3	1.77	2564	0.40553	0.9056	1	1
GO:0071214	cellular response to abiotic stimulus	149	5	3.22	2349	0.40704	0.79746	1	1
GO:0001701	in utero embryonic development	217	7	4.69	769	0.40812	0.27116	1	1
GO:0044344	cellular response to fibroblast growth f...	116	4	2.51	3174	0.41066	1	1	1
GO:0070647	protein modification by small protein co...	493	15	10.65	938	0.41085	0.31944	1	1
GO:0001843	neural tube closure	50	2	1.08	1261	0.41143	0.41497	1	1
GO:0002576	platelet degranulation	50	2	1.08	3175	0.41143	1	1	1
GO:0060606	tube closure	50	2	1.08	1262	0.41143	0.41497	1	1
GO:0009887	organ morphogenesis	424	13	9.16	923	0.41154	0.31242	1	1
GO:0043241	protein complex disassembly	184	6	3.97	2543	0.41309	0.89675	1	1
GO:0051348	negative regulation of transferase activ...	184	6	3.97	696	0.41309	0.26454	1	1
GO:0030308	negative regulation of cell growth	83	3	1.79	1268	0.41309	0.4176	1	1
GO:0046488	phosphatidylinositol metabolic process	83	3	1.79	3176	0.41309	1	1	1
GO:0010942	positive regulation of cell death	321	10	6.93	126	0.41329	0.03881	1	1
GO:0050790	regulation of catalytic activity	1123	33	24.25	2332	0.41559	0.7886	1	1
GO:0016310	phosphorylation	1088	32	23.5	1787	0.41572	0.58647	1	1
GO:0007005	mitochondrion organization	391	12	8.44	2492	0.41689	0.86866	1	1
GO:0071774	response to fibroblast growth factor	117	4	2.53	3177	0.41701	1	1	1
GO:0007423	sensory organ development	219	7	4.73	1791	0.41736	0.58877	1	1
GO:0003401	axis elongation	19	1	0.41	3178	0.41793	1	1	1
GO:0006584	catecholamine metabolic process	19	1	0.41	3179	0.41793	1	1	1
GO:0009712	catechol-containing compound metabolic p...	19	1	0.41	3180	0.41793	1	1	1
GO:0019692	deoxyribose phosphate metabolic process	19	1	0.41	301	0.41793	0.0993	1	1
GO:0021772	olfactory bulb development	19	1	0.41	3181	0.41793	1	1	1
GO:0032611	interleukin-1 beta production	19	1	0.41	302	0.41793	0.0993	1	1
GO:0042531	positive regulation of tyrosine phosphor...	19	1	0.41	3182	0.41793	1	1	1
GO:0042558	pteridine-containing compound metabolic ...	19	1	0.41	3183	0.41793	1	1	1
GO:0045168	cell-cell signaling involved in cell fat...	19	1	0.41	3184	0.41793	1	1	1
GO:0045599	negative regulation of fat cell differen...	19	1	0.41	303	0.41793	0.0993	1	1
GO:0048566	embryonic digestive tract development	19	1	0.41	3185	0.41793	1	1	1
GO:0048635	negative regulation of muscle organ deve...	19	1	0.41	3186	0.41793	1	1	1
GO:0051604	protein maturation	19	1	0.41	3187	0.41793	1	1	1
GO:0072210	metanephric nephron development	19	1	0.41	3188	0.41793	1	1	1
GO:0090184	positive regulation of kidney developmen...	19	1	0.41	3189	0.41793	1	1	1
GO:1901532	regulation of hematopoietic progenitor c...	19	1	0.41	1277	0.41793	0.42023	1	1
GO:1901862	negative regulation of muscle tissue dev...	19	1	0.41	3190	0.41793	1	1	1
GO:0040029	regulation of gene expression, epigeneti...	151	5	3.26	2610	0.41819	0.93035	1	1
GO:0010906	regulation of glucose metabolic process	51	2	1.1	2282	0.42121	0.76907	1	1
GO:0046660	female sex differentiation	51	2	1.1	2283	0.42121	0.76907	1	1
GO:0050688	regulation of defense response to virus	51	2	1.1	2284	0.42121	0.76907	1	1
GO:0072091	regulation of stem cell proliferation	51	2	1.1	1299	0.42121	0.4248	1	1
GO:0090101	negative regulation of transmembrane rec...	51	2	1.1	3191	0.42121	1	1	1
GO:1903051	negative regulation of proteolysis invol...	51	2	1.1	467	0.42121	0.17414	1	1
GO:0051603	proteolysis involved in cellular protein...	358	11	7.73	1305	0.42253	0.43187	1	1
GO:0051129	negative regulation of cellular componen...	289	9	6.24	860	0.42289	0.30103	1	1
GO:1902531	regulation of intracellular signal trans...	883	26	19.07	789	0.42772	0.28717	1	1
GO:0010212	response to ionizing radiation	85	3	1.84	1306	0.42813	0.4327	1	1
GO:0090090	negative regulation of canonical Wnt sig...	85	3	1.84	3192	0.42813	1	1	1
GO:0048864	stem cell development	153	5	3.3	2378	0.4293	0.81188	1	1
GO:0042113	B cell activation	119	4	2.57	1317	0.42964	0.43503	1	1
GO:0042594	response to starvation	119	4	2.57	607	0.42964	0.24643	1	1
GO:0045597	positive regulation of cell differentiat...	360	11	7.77	2066	0.42979	0.69403	1	1
GO:0048646	anatomical structure formation involved ...	534	16	11.53	2229	0.42982	0.7503	1	1
GO:0008361	regulation of cell size	52	2	1.12	1310	0.43092	0.43454	1	1
GO:0014020	primary neural tube formation	52	2	1.12	1311	0.43092	0.43454	1	1
GO:0021987	cerebral cortex development	52	2	1.12	2303	0.43092	0.77562	1	1
GO:0045598	regulation of fat cell differentiation	52	2	1.12	483	0.43092	0.18121	1	1
GO:0046916	cellular transition metal ion homeostasi...	52	2	1.12	1312	0.43092	0.43454	1	1
GO:0048863	stem cell differentiation	188	6	4.06	2318	0.43316	0.7829	1	1
GO:0000083	regulation of transcription involved in ...	20	1	0.43	62	0.43429	0.01782	1	1
GO:0001960	negative regulation of cytokine-mediated...	20	1	0.43	3193	0.43429	1	1	1
GO:0002886	regulation of myeloid leukocyte mediated...	20	1	0.43	1323	0.43429	0.43664	1	1
GO:0006501	C-terminal protein lipidation	20	1	0.43	3194	0.43429	1	1	1
GO:0007520	myoblast fusion	20	1	0.43	1324	0.43429	0.43664	1	1
GO:0008088	axon cargo transport	20	1	0.43	3195	0.43429	1	1	1
GO:0009164	nucleoside catabolic process	20	1	0.43	1325	0.43429	0.43664	1	1
GO:0010660	regulation of muscle cell apoptotic proc...	20	1	0.43	1326	0.43429	0.43664	1	1
GO:0010824	regulation of centrosome duplication	20	1	0.43	321	0.43429	0.10836	1	1
GO:0021795	cerebral cortex cell migration	20	1	0.43	1327	0.43429	0.43664	1	1
GO:0021988	olfactory lobe development	20	1	0.43	3196	0.43429	1	1	1
GO:0031952	regulation of protein autophosphorylatio...	20	1	0.43	3197	0.43429	1	1	1
GO:0045980	negative regulation of nucleotide metabo...	20	1	0.43	1328	0.43429	0.43664	1	1
GO:0048730	epidermis morphogenesis	20	1	0.43	3198	0.43429	1	1	1
GO:0048806	genitalia development	20	1	0.43	3199	0.43429	1	1	1
GO:0050810	regulation of steroid biosynthetic proce...	20	1	0.43	1329	0.43429	0.43664	1	1
GO:0060612	adipose tissue development	20	1	0.43	1330	0.43429	0.43664	1	1
GO:0070670	response to interleukin-4	20	1	0.43	3200	0.43429	1	1	1
GO:0072384	organelle transport along microtubule	20	1	0.43	3201	0.43429	1	1	1
GO:1901976	regulation of cell cycle checkpoint	20	1	0.43	1331	0.43429	0.43664	1	1
GO:1902930	regulation of alcohol biosynthetic proce...	20	1	0.43	3202	0.43429	1	1	1
GO:0032446	protein modification by small protein co...	431	13	9.31	590	0.43483	0.23803	1	1
GO:0010948	negative regulation of cell cycle proces...	154	5	3.33	701	0.43485	0.26946	1	1
GO:1901990	regulation of mitotic cell cycle phase t...	154	5	3.33	229	0.43485	0.07045	1	1
GO:0009952	anterior/posterior pattern specification	86	3	1.86	1349	0.43559	0.4402	1	1
GO:1903651	positive regulation of cytoplasmic trans...	120	4	2.59	2461	0.43593	0.85764	1	1
GO:0007389	pattern specification process	189	6	4.08	1875	0.43816	0.62232	1	1
GO:0009653	anatomical structure morphogenesis	1240	36	26.78	2682	0.43955	0.96406	1	1
GO:0003012	muscle system process	155	5	3.35	2618	0.44038	0.93665	1	1
GO:0031331	positive regulation of cellular cataboli...	155	5	3.35	422	0.44038	0.1494	1	1
GO:0010970	microtubule-based transport	53	2	1.14	3203	0.44054	1	1	1
GO:0017015	regulation of transforming growth factor...	53	2	1.14	3204	0.44054	1	1	1
GO:0019079	viral genome replication	53	2	1.14	502	0.44054	0.18836	1	1
GO:0022612	gland morphogenesis	53	2	1.14	2314	0.44054	0.782	1	1
GO:0035725	sodium ion transmembrane transport	53	2	1.14	3205	0.44054	1	1	1
GO:0045995	regulation of embryonic development	53	2	1.14	1352	0.44054	0.4442	1	1
GO:0051262	protein tetramerization	53	2	1.14	2315	0.44054	0.782	1	1
GO:1903844	regulation of cellular response to trans...	53	2	1.14	3206	0.44054	1	1	1
GO:0034622	cellular macromolecular complex assembly	433	13	9.35	1749	0.44148	0.5701	1	1
GO:0022412	cellular process involved in reproductio...	121	4	2.61	678	0.4422	0.25709	1	1
GO:0031669	cellular response to nutrient levels	121	4	2.61	1359	0.4422	0.44765	1	1
GO:0043085	positive regulation of catalytic activit...	750	22	16.2	2351	0.44596	0.79902	1	1
GO:0010498	proteasomal protein catabolic process	260	8	5.62	1394	0.4462	0.45419	1	1
GO:2000026	regulation of multicellular organismal d...	716	21	15.46	1712	0.44896	0.55584	1	1
GO:1902582	single-organism intracellular transport	857	25	18.51	1418	0.44957	0.46446	1	1
GO:0050777	negative regulation of immune response	54	2	1.17	1391	0.45007	0.45376	1	1
GO:0051053	negative regulation of DNA metabolic pro...	54	2	1.17	2327	0.45007	0.78819	1	1
GO:0072009	nephron epithelium development	54	2	1.17	3207	0.45007	1	1	1
GO:0090317	negative regulation of intracellular pro...	54	2	1.17	2328	0.45007	0.78819	1	1
GO:1903363	negative regulation of cellular protein ...	54	2	1.17	511	0.45007	0.19557	1	1
GO:0006040	amino sugar metabolic process	21	1	0.45	69	0.4502	0.02037	1	1
GO:0006505	GPI anchor metabolic process	21	1	0.45	3208	0.4502	1	1	1
GO:0006506	GPI anchor biosynthetic process	21	1	0.45	3209	0.4502	1	1	1
GO:0009262	deoxyribonucleotide metabolic process	21	1	0.45	70	0.4502	0.02037	1	1
GO:0010830	regulation of myotube differentiation	21	1	0.45	1367	0.4502	0.45259	1	1
GO:0014015	positive regulation of gliogenesis	21	1	0.45	3210	0.4502	1	1	1
GO:0031670	cellular response to nutrient	21	1	0.45	3211	0.4502	1	1	1
GO:0032677	regulation of interleukin-8 production	21	1	0.45	346	0.4502	0.11762	1	1
GO:0033003	regulation of mast cell activation	21	1	0.45	347	0.4502	0.11762	1	1
GO:0034121	regulation of toll-like receptor signali...	21	1	0.45	3212	0.4502	1	1	1
GO:0035306	positive regulation of dephosphorylation	21	1	0.45	3213	0.4502	1	1	1
GO:0042551	neuron maturation	21	1	0.45	3214	0.4502	1	1	1
GO:0043300	regulation of leukocyte degranulation	21	1	0.45	1368	0.4502	0.45259	1	1
GO:0044743	intracellular protein transmembrane impo...	21	1	0.45	1369	0.4502	0.45259	1	1
GO:0060324	face development	21	1	0.45	3215	0.4502	1	1	1
GO:0061647	histone H3-K9 modification	21	1	0.45	3216	0.4502	1	1	1
GO:0072528	pyrimidine-containing compound biosynthe...	21	1	0.45	3217	0.4502	1	1	1
GO:0097300	programmed necrotic cell death	21	1	0.45	3218	0.4502	1	1	1
GO:1902230	negative regulation of intrinsic apoptot...	21	1	0.45	3219	0.4502	1	1	1
GO:2000351	regulation of endothelial cell apoptotic...	21	1	0.45	3220	0.4502	1	1	1
GO:2000401	regulation of lymphocyte migration	21	1	0.45	348	0.4502	0.11762	1	1
GO:0071363	cellular response to growth factor stimu...	366	11	7.9	2548	0.45151	0.89776	1	1
GO:0006952	defense response	717	21	15.48	1147	0.45158	0.37496	1	1
GO:0051704	multi-organism process	1211	35	26.15	363	0.45248	0.12381	1	1
GO:0006260	DNA replication	192	6	4.15	478	0.45312	0.17673	1	1
GO:0032984	macromolecular complex disassembly	192	6	4.15	2576	0.45312	0.91217	1	1
GO:0051222	positive regulation of protein transport	192	6	4.15	856	0.45312	0.30003	1	1
GO:0016049	cell growth	227	7	4.9	508	0.45414	0.19348	1	1
GO:0022409	positive regulation of cell-cell adhesio...	123	4	2.66	699	0.45469	0.26786	1	1
GO:0006479	protein methylation	89	3	1.92	604	0.45776	0.24359	1	1
GO:0008213	protein alkylation	89	3	1.92	605	0.45776	0.24359	1	1
GO:0001501	skeletal system development	228	7	4.92	1893	0.45871	0.62807	1	1
GO:0006511	ubiquitin-dependent protein catabolic pr...	333	10	7.19	1422	0.45895	0.46802	1	1
GO:0009566	fertilization	55	2	1.19	3221	0.4595	1	1	1
GO:0030326	embryonic limb morphogenesis	55	2	1.19	3222	0.4595	1	1	1
GO:0035113	embryonic appendage morphogenesis	55	2	1.19	3223	0.4595	1	1	1
GO:0061041	regulation of wound healing	55	2	1.19	1414	0.4595	0.46323	1	1
GO:0071887	leukocyte apoptotic process	55	2	1.19	2343	0.4595	0.79421	1	1
GO:0044257	cellular protein catabolic process	369	11	7.97	1451	0.46235	0.47191	1	1
GO:0043933	macromolecular complex subunit organizat...	1358	39	29.33	2049	0.46373	0.68838	1	1
GO:0007566	embryo implantation	22	1	0.48	3224	0.46566	1	1	1
GO:0010464	regulation of mesenchymal cell prolifera...	22	1	0.48	3225	0.46566	1	1	1
GO:0030858	positive regulation of epithelial cell d...	22	1	0.48	3226	0.46566	1	1	1
GO:0031057	negative regulation of histone modificat...	22	1	0.48	1430	0.46566	0.46809	1	1
GO:0032612	interleukin-1 production	22	1	0.48	370	0.46566	0.12707	1	1
GO:0032637	interleukin-8 production	22	1	0.48	371	0.46566	0.12707	1	1
GO:0032722	positive regulation of chemokine product...	22	1	0.48	372	0.46566	0.12707	1	1
GO:0033209	tumor necrosis factor-mediated signaling...	22	1	0.48	1431	0.46566	0.46809	1	1
GO:0042993	positive regulation of transcription fac...	22	1	0.48	1432	0.46566	0.46809	1	1
GO:0044766	multi-organism transport	22	1	0.48	3227	0.46566	1	1	1
GO:0045428	regulation of nitric oxide biosynthetic ...	22	1	0.48	1433	0.46566	0.46809	1	1
GO:0045912	negative regulation of carbohydrate meta...	22	1	0.48	373	0.46566	0.12707	1	1
GO:0046785	microtubule polymerization	22	1	0.48	374	0.46566	0.12707	1	1
GO:0050685	positive regulation of mRNA processing	22	1	0.48	1434	0.46566	0.46809	1	1
GO:0051952	regulation of amine transport	22	1	0.48	1435	0.46566	0.46809	1	1
GO:0070206	protein trimerization	22	1	0.48	3228	0.46566	1	1	1
GO:0090303	positive regulation of wound healing	22	1	0.48	3229	0.46566	1	1	1
GO:1902579	multi-organism localization	22	1	0.48	3230	0.46566	1	1	1
GO:1903305	regulation of regulated secretory pathwa...	22	1	0.48	1436	0.46566	0.46809	1	1
GO:0070201	regulation of establishment of protein l...	370	11	7.99	1836	0.46596	0.60332	1	1
GO:0001704	formation of primary germ layer	56	2	1.21	3231	0.46884	1	1	1
GO:0002761	regulation of myeloid leukocyte differen...	56	2	1.21	545	0.46884	0.2102	1	1
GO:0006664	glycolipid metabolic process	56	2	1.21	2353	0.46884	0.80006	1	1
GO:0033135	regulation of peptidyl-serine phosphoryl...	56	2	1.21	3232	0.46884	1	1	1
GO:0051443	positive regulation of ubiquitin-protein...	56	2	1.21	2354	0.46884	0.80006	1	1
GO:0071482	cellular response to light stimulus	56	2	1.21	3233	0.46884	1	1	1
GO:0007369	gastrulation	91	3	1.97	3234	0.47233	1	1	1
GO:0048011	neurotrophin TRK receptor signaling path...	161	5	3.48	3235	0.47326	1	1	1
GO:0019941	modification-dependent protein catabolic...	337	10	7.28	1484	0.47408	0.48321	1	1
GO:0070848	response to growth factor	373	11	8.06	2567	0.47675	0.90792	1	1
GO:0002819	regulation of adaptive immune response	57	2	1.23	552	0.47809	0.2176	1	1
GO:0006353	DNA-templated transcription, termination	57	2	1.23	14	0.47809	0.00523	1	1
GO:0044070	regulation of anion transport	57	2	1.23	553	0.47809	0.2176	1	1
GO:0051782	negative regulation of cell division	57	2	1.23	554	0.47809	0.2176	1	1
GO:1903036	positive regulation of response to wound...	57	2	1.23	247	0.47809	0.07694	1	1
GO:1990267	response to transition metal nanoparticl...	57	2	1.23	1465	0.47809	0.48187	1	1
GO:0038179	neurotrophin signaling pathway	162	5	3.5	3236	0.47869	1	1	1
GO:1901987	regulation of cell cycle phase transitio...	162	5	3.5	273	0.47869	0.08842	1	1
GO:0007568	aging	127	4	2.74	30	0.47936	0.00981	1	1
GO:0035556	intracellular signal transduction	1366	39	29.5	1084	0.47955	0.36245	1	1
GO:0071478	cellular response to radiation	92	3	1.99	2604	0.47956	0.92931	1	1
GO:0001910	regulation of leukocyte mediated cytotox...	23	1	0.5	3237	0.48068	1	1	1
GO:0001974	blood vessel remodeling	23	1	0.5	3238	0.48068	1	1	1
GO:0006220	pyrimidine nucleotide metabolic process	23	1	0.5	1473	0.48068	0.48316	1	1
GO:0007200	phospholipase C-activating G-protein cou...	23	1	0.5	1474	0.48068	0.48316	1	1
GO:0009225	nucleotide-sugar metabolic process	23	1	0.5	85	0.48068	0.02603	1	1
GO:0010657	muscle cell apoptotic process	23	1	0.5	1475	0.48068	0.48316	1	1
GO:0030199	collagen fibril organization	23	1	0.5	3239	0.48068	1	1	1
GO:0032729	positive regulation of interferon-gamma ...	23	1	0.5	86	0.48068	0.02603	1	1
GO:0046605	regulation of centrosome cycle	23	1	0.5	87	0.48068	0.02603	1	1
GO:0048641	regulation of skeletal muscle tissue dev...	23	1	0.5	391	0.48068	0.13669	1	1
GO:0050732	negative regulation of peptidyl-tyrosine...	23	1	0.5	3240	0.48068	1	1	1
GO:0050891	multicellular organismal water homeostas...	23	1	0.5	3241	0.48068	1	1	1
GO:0060761	negative regulation of response to cytok...	23	1	0.5	3242	0.48068	1	1	1
GO:0061035	regulation of cartilage development	23	1	0.5	3243	0.48068	1	1	1
GO:0072577	endothelial cell apoptotic process	23	1	0.5	3244	0.48068	1	1	1
GO:0097006	regulation of plasma lipoprotein particl...	23	1	0.5	3245	0.48068	1	1	1
GO:0048468	cell development	977	28	21.1	2725	0.48236	0.9916	1	1
GO:0001666	response to hypoxia	128	4	2.76	2097	0.48547	0.70614	1	1
GO:0008202	steroid metabolic process	128	4	2.76	2098	0.48547	0.70614	1	1
GO:0032496	response to lipopolysaccharide	128	4	2.76	8	0.48547	0.00334	1	1
GO:0030705	cytoskeleton-dependent intracellular tra...	58	2	1.25	3246	0.48724	1	1	1
GO:0051351	positive regulation of ligase activity	58	2	1.25	2374	0.48724	0.81126	1	1
GO:0070125	mitochondrial translational elongation	58	2	1.25	3247	0.48724	1	1	1
GO:1903509	liposaccharide metabolic process	58	2	1.25	2375	0.48724	0.81126	1	1
GO:0019083	viral transcription	129	4	2.79	859	0.49154	0.30073	1	1
GO:0043632	modification-dependent macromolecule cat...	342	10	7.39	1134	0.49288	0.37356	1	1
GO:0030522	intracellular receptor signaling pathway	165	5	3.56	2724	0.49485	0.99152	1	1
GO:0001754	eye photoreceptor cell differentiation	24	1	0.52	406	0.49528	0.14647	1	1
GO:0002709	regulation of T cell mediated immunity	24	1	0.52	1505	0.49528	0.4978	1	1
GO:0010171	body morphogenesis	24	1	0.52	3248	0.49528	1	1	1
GO:0010463	mesenchymal cell proliferation	24	1	0.52	3249	0.49528	1	1	1
GO:0018410	C-terminal protein amino acid modificati...	24	1	0.52	3250	0.49528	1	1	1
GO:0019935	cyclic-nucleotide-mediated signaling	24	1	0.52	1506	0.49528	0.4978	1	1
GO:0021885	forebrain cell migration	24	1	0.52	1507	0.49528	0.4978	1	1
GO:0022029	telencephalon cell migration	24	1	0.52	1508	0.49528	0.4978	1	1
GO:0035065	regulation of histone acetylation	24	1	0.52	407	0.49528	0.14647	1	1
GO:0035176	social behavior	24	1	0.52	3251	0.49528	1	1	1
GO:0045600	positive regulation of fat cell differen...	24	1	0.52	3252	0.49528	1	1	1
GO:0045646	regulation of erythrocyte differentiatio...	24	1	0.52	408	0.49528	0.14647	1	1
GO:0050854	regulation of antigen receptor-mediated ...	24	1	0.52	409	0.49528	0.14647	1	1
GO:0051703	intraspecies interaction between organis...	24	1	0.52	3253	0.49528	1	1	1
GO:0060042	retina morphogenesis in camera-type eye	24	1	0.52	410	0.49528	0.14647	1	1
GO:0070098	chemokine-mediated signaling pathway	24	1	0.52	411	0.49528	0.14647	1	1
GO:0070265	necrotic cell death	24	1	0.52	3254	0.49528	1	1	1
GO:0072678	T cell migration	24	1	0.52	1509	0.49528	0.4978	1	1
GO:0090329	regulation of DNA-dependent DNA replicat...	24	1	0.52	1510	0.49528	0.4978	1	1
GO:0090503	RNA phosphodiester bond hydrolysis, exon...	24	1	0.52	1511	0.49528	0.4978	1	1
GO:1901264	carbohydrate derivative transport	24	1	0.52	3255	0.49528	1	1	1
GO:1901658	glycosyl compound catabolic process	24	1	0.52	1512	0.49528	0.4978	1	1
GO:1903793	positive regulation of anion transport	24	1	0.52	1513	0.49528	0.4978	1	1
GO:0006865	amino acid transport	59	2	1.27	2386	0.49628	0.81662	1	1
GO:0007569	cell aging	59	2	1.27	266	0.49628	0.08495	1	1
GO:0030307	positive regulation of cell growth	59	2	1.27	1535	0.49628	0.50011	1	1
GO:0034968	histone lysine methylation	59	2	1.27	1536	0.49628	0.50011	1	1
GO:0048593	camera-type eye morphogenesis	59	2	1.27	1537	0.49628	0.50011	1	1
GO:0070124	mitochondrial translational initiation	59	2	1.27	3256	0.49628	1	1	1
GO:0043065	positive regulation of apoptotic process	308	9	6.65	179	0.49878	0.05429	1	1
GO:0031398	positive regulation of protein ubiquitin...	95	3	2.05	1543	0.50094	0.50576	1	1
GO:0009888	tissue development	843	24	18.21	2263	0.50168	0.76049	1	1
GO:0050678	regulation of epithelial cell proliferat...	131	4	2.83	2530	0.5036	0.88907	1	1
GO:0097191	extrinsic apoptotic signaling pathway	131	4	2.83	921	0.5036	0.31183	1	1
GO:0035051	cardiocyte differentiation	60	2	1.3	3257	0.50523	1	1	1
GO:0046631	alpha-beta T cell activation	60	2	1.3	1549	0.50523	0.50908	1	1
GO:0050821	protein stabilization	60	2	1.3	2392	0.50523	0.82184	1	1
GO:0070126	mitochondrial translational termination	60	2	1.3	3258	0.50523	1	1	1
GO:0043624	cellular protein complex disassembly	167	5	3.61	2458	0.50552	0.8557	1	1
GO:0030178	negative regulation of Wnt signaling pat...	96	3	2.07	3259	0.50796	1	1	1
GO:0001947	heart looping	25	1	0.54	3260	0.50948	1	1	1
GO:0003407	neural retina development	25	1	0.54	429	0.50948	0.15639	1	1
GO:0006195	purine nucleotide catabolic process	25	1	0.54	1564	0.50948	0.51202	1	1
GO:0007585	respiratory gaseous exchange	25	1	0.54	1565	0.50948	0.51202	1	1
GO:0015837	amine transport	25	1	0.54	1566	0.50948	0.51202	1	1
GO:0030520	intracellular estrogen receptor signalin...	25	1	0.54	1567	0.50948	0.51202	1	1
GO:0034453	microtubule anchoring	25	1	0.54	1568	0.50948	0.51202	1	1
GO:0038061	NIK/NF-kappaB signaling	25	1	0.54	1569	0.50948	0.51202	1	1
GO:0042509	regulation of tyrosine phosphorylation o...	25	1	0.54	3261	0.50948	1	1	1
GO:0046148	pigment biosynthetic process	25	1	0.54	1570	0.50948	0.51202	1	1
GO:0046580	negative regulation of Ras protein signa...	25	1	0.54	430	0.50948	0.15639	1	1
GO:0051058	negative regulation of small GTPase medi...	25	1	0.54	431	0.50948	0.15639	1	1
GO:0051145	smooth muscle cell differentiation	25	1	0.54	1571	0.50948	0.51202	1	1
GO:0051851	modification by host of symbiont morphol...	25	1	0.54	1572	0.50948	0.51202	1	1
GO:0061371	determination of heart left/right asymme...	25	1	0.54	3262	0.50948	1	1	1
GO:0070373	negative regulation of ERK1 and ERK2 cas...	25	1	0.54	3263	0.50948	1	1	1
GO:0090183	regulation of kidney development	25	1	0.54	3264	0.50948	1	1	1
GO:2000107	negative regulation of leukocyte apoptot...	25	1	0.54	1573	0.50948	0.51202	1	1
GO:0001558	regulation of cell growth	168	5	3.63	1017	0.51082	0.3387	1	1
GO:0018108	peptidyl-tyrosine phosphorylation	168	5	3.63	2661	0.51082	0.95359	1	1
GO:0031214	biomineral tissue development	61	2	1.32	1590	0.51407	0.51794	1	1
[truncated: 2,610 more rows]

## Sheet: Table S3
GO.ID	Term	Annotated	Significant	Expected	Rank in up regulated genes	p-value (up regulated genes)	p-value (down regulated genes)	FDR (up regulated genes)	FDR (down regulated genes)
[truncated: 4,271 more rows]

[truncated: 6 more sheets: Table S4, Table S5, Table S6, Table S7, Table S8, Table S9]
